# Supplementary material for: Anonymous group structure algorithm based on community structure
Source: PeerJ Comput Sci. 2024 Sep 18;10:e2244. doi: 10.7717/peerj-cs.2244 (PMC11419626; doi:10.7717/peerj-cs.2244)
Supplement: Supplemental Information 1 [file peerj-cs-10-2244-s001.zip]

Archive with 7,030 entries (6,667 files):
- Code/
- __MACOSX/._Code
- Code/method_similarity_2.pyc
- __MACOSX/Code/._method_similarity_2.pyc
- Code/.DS_Store
- __MACOSX/Code/._.DS_Store
- Code/python/
- __MACOSX/Code/._python
- Code/network_util.py
- __MACOSX/Code/._network_util.py
- Code/union_Find.pyc
- __MACOSX/Code/._union_Find.pyc
- Code/method_similarity_2.py
- __MACOSX/Code/._method_similarity_2.py
- Code/label_propagation_2.pyc
- __MACOSX/Code/._label_propagation_2.pyc
- Code/network_GUI.pyc
- __MACOSX/Code/._network_GUI.pyc
- Code/__pycache__/
- __MACOSX/Code/.___pycache__
- Code/desiger_GUI_2.pyc
- __MACOSX/Code/._desiger_GUI_2.pyc
- Code/image/
- __MACOSX/Code/._image
- Code/logic_thread.py
- __MACOSX/Code/._logic_thread.py
- Code/select_dialog.pyc
- __MACOSX/Code/._select_dialog.pyc
- Code/network_GUI.py
- __MACOSX/Code/._network_GUI.py
- Code/select_dialog.py
- __MACOSX/Code/._select_dialog.py
- Code/network_GUI.spec
- __MACOSX/Code/._network_GUI.spec
- Code/network_util.pyc
- __MACOSX/Code/._network_util.pyc
- Code/styleSheet.qss
- __MACOSX/Code/._styleSheet.qss
- Code/UI_data_util.pyc
- __MACOSX/Code/._UI_data_util.pyc
- Code/K_L_2.py
- __MACOSX/Code/._K_L_2.py
- Code/plot_util.pyc
- __MACOSX/Code/._plot_util.pyc
- Code/.git/
- __MACOSX/Code/._.git
- Code/plot_util.py
- __MACOSX/Code/._plot_util.py
- Code/data/
- __MACOSX/Code/._data
- Code/label_propagation_2.py
- __MACOSX/Code/._label_propagation_2.py
- Code/UI_data_util.py
- __MACOSX/Code/._UI_data_util.py
- Code/K_L_2.pyc
- __MACOSX/Code/._K_L_2.pyc
- Code/union_Find.py
- __MACOSX/Code/._union_Find.py
- Code/logic_thread.pyc
- __MACOSX/Code/._logic_thread.pyc
- Code/desiger_GUI_2.py
- __MACOSX/Code/._desiger_GUI_2.py
- Code/.idea/
- __MACOSX/Code/._.idea
- Code/python/.DS_Store
- __MACOSX/Code/python/._.DS_Store
- Code/python/Include/
- __MACOSX/Code/python/._Include
- Code/python/__init__.py
- __MACOSX/Code/python/.___init__.py
- Code/python/tcl/
- __MACOSX/Code/python/._tcl
- Code/python/logo.jpg
- __MACOSX/Code/python/._logo.jpg
- Code/python/Scripts/
- __MACOSX/Code/python/._Scripts
- Code/python/python.py
- __MACOSX/Code/python/._python.py
- Code/python/Lib/
- __MACOSX/Code/python/._Lib
- Code/python/LICENSE.txt
- __MACOSX/Code/python/._LICENSE.txt
- Code/__pycache__/desiger_GUI_2.cpython-310.pyc
- __MACOSX/Code/__pycache__/._desiger_GUI_2.cpython-310.pyc
- Code/__pycache__/UI_data_util.cpython-310.pyc
- __MACOSX/Code/__pycache__/._UI_data_util.cpython-310.pyc
- Code/__pycache__/union_Find.cpython-310.pyc
- __MACOSX/Code/__pycache__/._union_Find.cpython-310.pyc
- Code/__pycache__/logic_thread.cpython-310.pyc
- __MACOSX/Code/__pycache__/._logic_thread.cpython-310.pyc
- Code/__pycache__/K_L_2.cpython-310.pyc
- __MACOSX/Code/__pycache__/._K_L_2.cpython-310.pyc
- Code/__pycache__/method_similarity_2.cpython-310.pyc
- __MACOSX/Code/__pycache__/._method_similarity_2.cpython-310.pyc
- Code/__pycache__/label_propagation_2.cpython-310.pyc
- __MACOSX/Code/__pycache__/._label_propagation_2.cpython-310.pyc
- Code/__pycache__/select_dialog.cpython-310.pyc
- __MACOSX/Code/__pycache__/._select_dialog.cpython-310.pyc
- Code/__pycache__/network_util.cpython-310.pyc
- __MACOSX/Code/__pycache__/._network_util.cpython-310.pyc
- Code/__pycache__/plot_util.cpython-310.pyc
- __MACOSX/Code/__pycache__/._plot_util.cpython-310.pyc
- Code/image/logo.ico
- __MACOSX/Code/image/._logo.ico
- Code/image/title.png
- __MACOSX/Code/image/._title.png
- Code/image/logo32.ico
- __MACOSX/Code/image/._logo32.ico
- Code/image/close.ico
- __MACOSX/Code/image/._close.ico
- Code/image/loading.gif
- __MACOSX/Code/image/._loading.gif
- Code/image/logo64.ico
- __MACOSX/Code/image/._logo64.ico
- Code/image/earth.ico
- __MACOSX/Code/image/._earth.ico
- Code/.git/config
- __MACOSX/Code/.git/._config
- Code/.git/objects/
- __MACOSX/Code/.git/._objects
- Code/.git/HEAD
- __MACOSX/Code/.git/._HEAD
- Code/.git/info/
- __MACOSX/Code/.git/._info
- Code/.git/logs/
- __MACOSX/Code/.git/._logs
- Code/.git/description
- __MACOSX/Code/.git/._description
- Code/.git/hooks/
- __MACOSX/Code/.git/._hooks
- Code/.git/refs/
- __MACOSX/Code/.git/._refs
- Code/.git/index
- __MACOSX/Code/.git/._index
- Code/.git/COMMIT_EDITMSG
- __MACOSX/Code/.git/._COMMIT_EDITMSG
- Code/data/dolphins.gml
- __MACOSX/Code/data/._dolphins.gml
- Code/data/karate.gml
- __MACOSX/Code/data/._karate.gml
- Code/data/football.gml
- __MACOSX/Code/data/._football.gml
- Code/data/data.txt
- __MACOSX/Code/data/._data.txt
- Code/.idea/social_network.iml
- __MACOSX/Code/.idea/._social_network.iml
- Code/.idea/encodings.xml
- __MACOSX/Code/.idea/._encodings.xml
- Code/.idea/inspectionProfiles/
- __MACOSX/Code/.idea/._inspectionProfiles
- Code/.idea/vcs.xml
- __MACOSX/Code/.idea/._vcs.xml
- Code/.idea/.gitignore
- __MACOSX/Code/.idea/._.gitignore
- Code/.idea/workspace.xml
- __MACOSX/Code/.idea/._workspace.xml
- Code/.idea/modules.xml
- __MACOSX/Code/.idea/._modules.xml
- Code/.idea/misc.xml
- __MACOSX/Code/.idea/._misc.xml
- Code/python/Include/classobject.h
- __MACOSX/Code/python/Include/._classobject.h
- Code/python/Include/cellobject.h
- __MACOSX/Code/python/Include/._cellobject.h
- Code/python/Include/intrcheck.h
- __MACOSX/Code/python/Include/._intrcheck.h
- Code/python/Include/pyarena.h
- __MACOSX/Code/python/Include/._pyarena.h
- Code/python/Include/sliceobject.h
- __MACOSX/Code/python/Include/._sliceobject.h
- Code/python/Include/tupleobject.h
- __MACOSX/Code/python/Include/._tupleobject.h
- Code/python/Include/bitset.h
- __MACOSX/Code/python/Include/._bitset.h
- Code/python/Include/marshal.h
- __MACOSX/Code/python/Include/._marshal.h
- Code/python/Include/py_curses.h
- __MACOSX/Code/python/Include/._py_curses.h
- Code/python/Include/errcode.h
- __MACOSX/Code/python/Include/._errcode.h
- Code/python/Include/iterobject.h
- __MACOSX/Code/python/Include/._iterobject.h
- Code/python/Include/asdl.h
- __MACOSX/Code/python/Include/._asdl.h
- Code/python/Include/rangeobject.h
- __MACOSX/Code/python/Include/._rangeobject.h
- Code/python/Include/pystrtod.h
- __MACOSX/Code/python/Include/._pystrtod.h
- Code/python/Include/intobject.h
- __MACOSX/Code/python/Include/._intobject.h
- Code/python/Include/warnings.h
- __MACOSX/Code/python/Include/._warnings.h
- Code/python/Include/pgen.h
- __MACOSX/Code/python/Include/._pgen.h
- Code/python/Include/pycapsule.h
- __MACOSX/Code/python/Include/._pycapsule.h
- Code/python/Include/pyerrors.h
- __MACOSX/Code/python/Include/._pyerrors.h
- Code/python/Include/parsetok.h
- __MACOSX/Code/python/Include/._parsetok.h
- Code/python/Include/dictobject.h
- __MACOSX/Code/python/Include/._dictobject.h
- Code/python/Include/ceval.h
- __MACOSX/Code/python/Include/._ceval.h
- Code/python/Include/pystate.h
- __MACOSX/Code/python/Include/._pystate.h
- Code/python/Include/pygetopt.h
- __MACOSX/Code/python/Include/._pygetopt.h
- Code/python/Include/floatobject.h
- __MACOSX/Code/python/Include/._floatobject.h
- Code/python/Include/cStringIO.h
- __MACOSX/Code/python/Include/._cStringIO.h
- Code/python/Include/cobject.h
- __MACOSX/Code/python/Include/._cobject.h
- Code/python/Include/longintrepr.h
- __MACOSX/Code/python/Include/._longintrepr.h
- Code/python/Include/metagrammar.h
- __MACOSX/Code/python/Include/._metagrammar.h
- Code/python/Include/structmember.h
- __MACOSX/Code/python/Include/._structmember.h
- Code/python/Include/code.h
- __MACOSX/Code/python/Include/._code.h
- Code/python/Include/pyctype.h
- __MACOSX/Code/python/Include/._pyctype.h
- Code/python/Include/patchlevel.h
- __MACOSX/Code/python/Include/._patchlevel.h
- Code/python/Include/frameobject.h
- __MACOSX/Code/python/Include/._frameobject.h
- Code/python/Include/abstract.h
- __MACOSX/Code/python/Include/._abstract.h
- Code/python/Include/modsupport.h
- __MACOSX/Code/python/Include/._modsupport.h
- Code/python/Include/pymactoolbox.h
- __MACOSX/Code/python/Include/._pymactoolbox.h
- Code/python/Include/datetime.h
- __MACOSX/Code/python/Include/._datetime.h
- Code/python/Include/node.h
- __MACOSX/Code/python/Include/._node.h
- Code/python/Include/methodobject.h
- __MACOSX/Code/python/Include/._methodobject.h
- Code/python/Include/genobject.h
- __MACOSX/Code/python/Include/._genobject.h
- Code/python/Include/pymem.h
- __MACOSX/Code/python/Include/._pymem.h
- Code/python/Include/boolobject.h
- __MACOSX/Code/python/Include/._boolobject.h
- Code/python/Include/pgenheaders.h
- __MACOSX/Code/python/Include/._pgenheaders.h
- Code/python/Include/fileobject.h
- __MACOSX/Code/python/Include/._fileobject.h
- Code/python/Include/pyexpat.h
- __MACOSX/Code/python/Include/._pyexpat.h
- Code/python/Include/stringobject.h
- __MACOSX/Code/python/Include/._stringobject.h
- Code/python/Include/pystrcmp.h
- __MACOSX/Code/python/Include/._pystrcmp.h
- Code/python/Include/pymath.h
- __MACOSX/Code/python/Include/._pymath.h
- Code/python/Include/pyconfig.h
- __MACOSX/Code/python/Include/._pyconfig.h
- Code/python/Include/weakrefobject.h
- __MACOSX/Code/python/Include/._weakrefobject.h
- Code/python/Include/bufferobject.h
- __MACOSX/Code/python/Include/._bufferobject.h
- Code/python/Include/pymacconfig.h
- __MACOSX/Code/python/Include/._pymacconfig.h
- Code/python/Include/pyfpe.h
- __MACOSX/Code/python/Include/._pyfpe.h
- Code/python/Include/enumobject.h
- __MACOSX/Code/python/Include/._enumobject.h
- Code/python/Include/moduleobject.h
- __MACOSX/Code/python/Include/._moduleobject.h
- Code/python/Include/symtable.h
- __MACOSX/Code/python/Include/._symtable.h
- Code/python/Include/ast.h
- __MACOSX/Code/python/Include/._ast.h
- Code/python/Include/compile.h
- __MACOSX/Code/python/Include/._compile.h
- Code/python/Include/eval.h
- __MACOSX/Code/python/Include/._eval.h
- Code/python/Include/setobject.h
- __MACOSX/Code/python/Include/._setobject.h
- Code/python/Include/codecs.h
- __MACOSX/Code/python/Include/._codecs.h
- Code/python/Include/grammar.h
- __MACOSX/Code/python/Include/._grammar.h
- Code/python/Include/complexobject.h
- __MACOSX/Code/python/Include/._complexobject.h
- Code/python/Include/dtoa.h
- __MACOSX/Code/python/Include/._dtoa.h
- Code/python/Include/object.h
- __MACOSX/Code/python/Include/._object.h
- Code/python/Include/structseq.h
- __MACOSX/Code/python/Include/._structseq.h
- Code/python/Include/bytearrayobject.h
- __MACOSX/Code/python/Include/._bytearrayobject.h
- Code/python/Include/import.h
- __MACOSX/Code/python/Include/._import.h
- Code/python/Include/token.h
- __MACOSX/Code/python/Include/._token.h
[truncated: 6,730 more entries]
