# Supplementary material for: Anonymous group structure algorithm based on community structure
Source: PeerJ Comput Sci. 2024 Sep 18;10:e2244. doi: 10.7717/peerj-cs.2244 (PMC11419626; doi:10.7717/peerj-cs.2244)
Supplement: Supplemental Information 1 [file peerj-cs-10-2244-s001.zip › Code/network_util.py]

# -*- coding: utf-8 -*-
from numba import jit
import networkx as nx
import union_Find
import random
"""
Created on 2020-04-14
@summary:jit 
@author: Wu
"""


@jit(forceobj=True)
def get_gain(group_a,group_b,d_values,max_gain,ad_nodes):
    for a in group_a:
        for b in group_b:
            a_ad = ad_nodes[a]
            c_ab = 1 if b in a_ad else 0
            gain = d_values[a] + d_values[b] - 2*c_ab
            if gain > max_gain:
                max_gain = gain
                ex_node_pair = [a,b]
    return ex_node_pair,max_gain

@jit(forceobj=True)
def get_node_similarity_2(id_begin, id_end, ad_nodes ):
    node_similarity = {}
    for i in range(id_begin, id_end + 1):
        simi = {}
        i_ad_nodes = set(ad_nodes[i])
        for j in range(i, id_end + 1):
            #print "{}:{}".format(i,j)
            j_ad_nodes = set(ad_nodes[j])
            inter_i_j = i_ad_nodes.intersection(j_ad_nodes)
            if len(inter_i_j) != 0 and i != j:
                node_len = 1
                sum = 0
                for k in inter_i_j:
                    sum += 1 / float(len(ad_nodes[k]))

                result = sum * (1 / float(node_len))
                #result =len(inter_i_j) / float(len(i_ad_nodes.union(j_ad_nodes)))
                #result = inter_i_j/(float(len(i_ad_nodes))*len(j_ad_nodes))**0.5
                #result = inter_i_j/float(min(len(i_ad_nodes),len(j_ad_nodes)))
            else:
                result = 0
            simi[j] = round(result, 4)
        node_similarity[i] = simi
    for i in range(id_begin,id_end+1):
        for j in range(i,id_end+1):
            node_similarity[j][i] = node_similarity[i][j]
    return node_similarity


def get_ad_nodes(graph):
    ad_nodes = {}
    for ad_list in graph.adjacency():
        ad_nodes[ad_list[0]] = list(ad_list[1])
    return ad_nodes
