# Supplementary material for: Anonymous group structure algorithm based on community structure
Source: PeerJ Comput Sci. 2024 Sep 18;10:e2244. doi: 10.7717/peerj-cs.2244 (PMC11419626; doi:10.7717/peerj-cs.2244)
Supplement: Supplemental Information 1 [file peerj-cs-10-2244-s001.zip › Code/method_similarity_2.py]

#OK
# -*- coding: utf-8 -*-
import networkx as nx
import time
import random
import union_Find
from plot_util import  net_util
from PIL import Image
import docx
import network_util
import copy
class similarity:
    #threshold = [0.01, 0.6]  # 0.01 0.6 , 0.17 0.35 ,0.17,0.35

    #              0.44,0.69  0.43,0.68  0.6,3
    #
    def __init__(self,graph,threshold=[0.35,0.7]):
        self.graph = graph
        self.id_begin = graph.graph["id_begin"]
        self.id_end = graph.graph["id_end"]
        self.ad_nodes = network_util.get_ad_nodes(self.graph)
        self.node_count = self.graph.number_of_nodes()
        self.node_similarity = self.get_node_similarity(self.id_begin,self.id_end,self.ad_nodes)
        self.threshold = threshold
    def get_node_similarity(self,id_begin, id_end, ad_nodes ):
        node_similarity = {}
        for i in range(id_begin, id_end + 1):
            simi = {}
            i_ad_nodes = set(ad_nodes[i])
            for j in range(i, id_end + 1):
                #print "{}:{}".format(i,j)
                j_ad_nodes = set(ad_nodes[j])
                inter_i_j = i_ad_nodes.intersection(j_ad_nodes)
                if len(inter_i_j) != 0 and i != j:
                    for k in inter_i_j:
                        self.graph.add_edge(i, k, weight=100000)
                        self.graph.add_edge(j,k,weight=100000)
                    node_len= nx.dijkstra_path_length(self.graph, i, j)
                    #node_len = 1
                    sum = 0
                    for k in inter_i_j:
                        sum += 1 / float(len(ad_nodes[k]))
                        self.graph.add_edge(i, k, weight=1)
                        self.graph.add_edge(j,k,weight=1)
                    result = sum * (1 / float(node_len))
                else:
                    result = 0
                simi[j] = round(result, 4)
            node_similarity[i] = simi
        for i in range(self.id_begin,self.id_end+1):
            for j in range(i,self.id_end+1):
                node_similarity[j][i] = node_similarity[i][j]
        return node_similarity
    def get_average_simi(self):
        sum = 0
        max_si = 0
        min_si = 100
        for i in range(self.id_begin,self.id_end+1):
            simi_list = self.node_similarity[i]
            max_simi = max(simi_list.values())
            if max_simi > max_si:
                max_si = max_simi
            if max_simi < min_si:
                min_si = max_simi
            sum += max_simi
        return sum/self.node_count,max_si,min_si
    def partition(self):
        no_community_node = range(self.id_begin, self.id_end + 1)
        #Parallel sets to merge associations
        net_label = union_Find.UnionFind(self.node_count)
        node_similarity  = copy.deepcopy(self.node_similarity)
        # Randomly select a node as the initial node
        source = random.sample(no_community_node,1)[0]
        no_community_node.remove(source)
        record = []
        all_result = []

        while(len(no_community_node) >= 0):
            simi_list = node_similarity[source]
            max_simi_node = max(simi_list,key=simi_list.get)
            max_simi = simi_list[max_simi_node]
            temp = [source,max_simi_node,max_simi]
            record.append(temp)
            if max_simi <= self.threshold[0]:
                #The maximum similarity is less than the threshold，Merge the node into the community of neighboring node with the largest degree
                ad_len = [len(self.ad_nodes[i])for i in self.ad_nodes[source]]
                max_simi_node = self.ad_nodes[source][ad_len.index(max(ad_len))]
                temp.append(0)
                temp.append(max_simi_node)
            temp.append(1)
            node_similarity[source][max_simi_node] = -1
            node_similarity[max_simi_node][source] = -1
            # Last
            if len(no_community_node) == 0:
                net_label.union(source,max_simi_node)
                net_label.find_all()
                all_result.append(self.get_partition_result(net_label))
                break;
            # Determine whether source is merged with a node that has not been merged before, or with a node that has an existing community
            if net_label.uf[max_simi_node] == -1 and net_label.union(source, max_simi_node) == 1:
                source = max_simi_node
            #Merge the nodes of two large communities (node>1),then randomly select the source node
            elif net_label.uf[max_simi_node] != -1 and net_label.union(source, max_simi_node) == 1:
                   source = random.sample(no_community_node, 1)[0]
                   #source=max_simi_node
            #If the two nodes to be merged belong to the same community, reselect the source node
            else:
                source = random.sample(no_community_node, 1)[0]
            net_label.find_all()
            all_result.append(self.get_partition_result(net_label))
            no_community_node.remove(source)

        record_2 = []
        #The above filtering will result in a large number of communities, and then use the similarity to merge some of the communities with a high degree of similarity
        for _  in range(3):
            for m in range(self.id_begin,self.id_end+1):
                simi_list = node_similarity[m]
                max_simi_node = max(simi_list, key=simi_list.get)
                max_simi = simi_list[max_simi_node]
                if max_simi > self.threshold[1]:  # 3 10 28 #0.01 0.17 0.17
                    node_similarity[m][max_simi_node] = -1
                    node_similarity[max_simi_node][m] = -1
                    if(net_label.union(m, max_simi_node)):
                        net_label.find_all()
                        temp = [m, max_simi_node, max_simi, 1]
                        record_2.append(temp)
                        all_result.append(self.get_partition_result(net_label))

        # Let all nodes of the concatenated set point to the root
        net_label.find_all()
        result_temp = self.get_partition_result(net_label)
        result_final = result_temp[0]
        number_of_community = result_temp[1]
        return result_final,number_of_community,record,record_2,all_result

    def get_partition_result(self,net_label):
        raw_result = []
        order = []
        for i in range(self.id_begin,self.id_end+1):
            if(net_label.uf[i]<0):
                order.append(i)
                raw_result.append(i)
            else:
                raw_result.append(net_label.uf[i])
        for i in range(0,self.node_count):
            raw_result[i] = order.index(raw_result[i])
        return [raw_result,net_label.sets_count]
