# Supplementary material for: Anonymous group structure algorithm based on community structure
Source: PeerJ Comput Sci. 2024 Sep 18;10:e2244. doi: 10.7717/peerj-cs.2244 (PMC11419626; doi:10.7717/peerj-cs.2244)
Supplement: Supplemental Information 1 [file peerj-cs-10-2244-s001.zip › Code/logic_thread.py]

# -*- coding: utf-8 -*-
import traceback
from PyQt5 import  QtCore
from PyQt5.QtCore import pyqtSignal
from PIL import Image
import UI_data_util
import time

class pictureThread(QtCore.QThread):
    _show_picture = pyqtSignal()
    def __init__(self, picture_path):
        super(pictureThread, self).__init__()
        self.path = ".\\"+picture_path
    def run(self):
        try:
            figure = Image.open(self.path)
            figure.show()
            self._show_picture.emit()
        except Exception as e:
            print(e)


class showRawPictureThread(QtCore.QThread):
    _signal = pyqtSignal(str)
    def __init__(self,fileName,fileType):
        super(showRawPictureThread, self).__init__()
        self.fileName = fileName
        self.fileType = fileType
    def run(self):
        try:
            picture_path = UI_data_util.get_raw_picture(self.fileName,self.fileType)
            self._signal.emit(str(picture_path))
        except Exception as e:
            print(e)


class runThread(QtCore.QThread):
    #  Define signal objects through class member objects
    _result = pyqtSignal(dict)

    def __init__(self,*args):
        super(runThread, self).__init__()
        self.algorithm,self.filename,self.file_type, self.threshold = args
    def run(self):
        try:
            message = {}
            result, number_of_community, Q = UI_data_util.get_final_result(str(self.algorithm), str(self.filename),self.file_type, self.threshold)
            message[0] = result
            message[1] = number_of_community
            message[2] = Q
            self._result.emit(message)
        except Exception as e:
            print('str(e):\t\t', str(e))
            traceback.print_exc()
            print('traceback.format_exc():\n%s' % traceback.format_exc())


class getMessageThread(QtCore.QThread):
    #  Define signal objects through class member objects
    _result = pyqtSignal(list)

    def __init__(self,*args):
        super(getMessageThread, self).__init__()
        self.algorithm,self.filename,self.file_type, self.threshold = args
    def run(self):
        try:
            message = [None]*7
            if(self.algorithm == "KLA"):
                #start  = time.time()
                text_result, number_of_community, Q, id_begin, record, ini_result,all_result = UI_data_util.KLA(str(self.algorithm), str(self.filename),self.file_type, self.threshold)
                #end = time.time()
                #print end-start
                message[6] = all_result
                message[5] = ini_result
                message[4] = record
                message[3] = id_begin#mark minimum number  of the node id
                message[2] = Q
                message[1] = number_of_community
                message[0] = text_result
                self._result.emit(message)
            elif(self.algorithm == "NSA"):
                text_result,number_of_community,Q,id_begin,record,record_2,all_result=UI_data_util.KLA(str(self.algorithm), str(self.filename), self.file_type, self.threshold)
                message[0] = text_result
                message[1] = number_of_community
                message[2] = Q
                message[3] = id_begin
                message[4] = record
                message[5] = record_2
                message[6] = all_result
                self._result.emit(message)
            elif(self.algorithm =="LPA"):
                message[0],message[1],message[2],message[3],message[4],message[5] = UI_data_util.KLA(str(self.algorithm), str(self.filename), self.file_type, self.threshold)
                self._result.emit(message)
            else:
                print("no choice THread")

        except Exception as e:
            print('str(e):\t\t', str(e))
            traceback.print_exc()
            print('traceback.format_exc():\n%s' % traceback.format_exc())


def get_real_network():
    result = [None] * 62
    file_name = "dolphins_real.txt"
    with open(file_name) as read_file:
        i = 0
        for line in read_file:
            line = line.rsplit()  # ['1', '1']
            node = int(line[0])
            community = int(line[1]) - 1
            result[node] = community
    return result

class plotThread(QtCore.QThread):
    #  Define signal objects through class member objects
    _result = pyqtSignal(str)

    def __init__(self,*args):
        super(plotThread, self).__init__()
        if(len(args) == 4):
            self.result,self.number_of_community,self.save_name,self.pair = args
            self.color_flag = 0 # Start using color No. 0
        else:
            self.result, self.number_of_community, self.save_name, self.pair,self.color_flag = args
    def run(self):
        try:
            message = {}
            figureName = UI_data_util.plot_network(self.result,self.number_of_community,self.save_name,self.pair,self.color_flag)
            #self.other_result = get_real_network()
            #UI_data_util.plot_network(self.other_result,2,"real.png",[])
            message = figureName
            #time.sleep(2)
            self._result.emit(message)
        except Exception as e:
            print('str(e):\t\t', str(e))
            traceback.print_exc()
            print('traceback.format_exc():\n%s' % traceback.format_exc())


class thresholdThread(QtCore.QThread):
    #  Define signal objects through class member objects
    _signal = pyqtSignal(str)

    def __init__(self,*args):
        super(thresholdThread, self).__init__()
        self.filename,self.file_type = args

    def run(self):
        try:
            average, max_thre, min_thre,nodes,edges = UI_data_util.get_threshold_scope(self.filename, self.file_type)
            message = str(average) + " " + str(max_thre) + " " + str(min_thre)+" "+str(nodes)+" "+str(edges)
            self._signal.emit(str(message))
        except TypeError:
            self._signal.emit("file_error")
