# Supplementary material for: Anonymous group structure algorithm based on community structure
Source: PeerJ Comput Sci. 2024 Sep 18;10:e2244. doi: 10.7717/peerj-cs.2244 (PMC11419626; doi:10.7717/peerj-cs.2244)
Supplement: Supplemental Information 1 [file peerj-cs-10-2244-s001.zip › Code/network_GUI.py]

# -*- coding: utf-8 -*-
import sys
import traceback
import os

from PyQt5.QtCore import Qt

from select_dialog import *
import desiger_GUI_2
from PyQt5.QtGui import QIcon, QPixmap, QDoubleValidator, QMouseEvent, QMovie, QCursor, QStandardItemModel, \
    QStandardItem
from PyQt5 import QtCore, QtGui, QtWidgets
from PyQt5.QtWidgets import *
from PIL import Image
from logic_thread import pictureThread, runThread, thresholdThread, showRawPictureThread, getMessageThread, plotThread


# Added a class that inherits from the Q Thread class, rewrote its run() function
# The run() function is what the new thread needs to execute: execute a loop; send a signal that the calculation is completed.

# class myLabel(QLabel):
#    _double_click = pyqtSignal()
#    def __init__(self,parent=None):
#        super(myLabel,self).__init__(parent)
#    def mouseDoubleClickEvent(self,e):
#        self._double_click.emit()

class networkMainWin(desiger_GUI_2.Ui_MainWindow):
    def __init__(self, MainWindow):
        super(networkMainWin, self).setupUi(MainWindow)
        self.old_message = {}
        self.filename = ""
        self.currentData = ""
        self.algorithm = 'KLA'
        self.threshold = []
        self.thresholds = []
        self.gains = []
        self.currentPage = -2
        self.id_begin = 0
        self.initUi(Mainwindow)
        self.edges = ""
        self.nodes = ""
        self.all_NSA_result = []
        try:
            self.pushButton_mini.clicked.connect(MainWindow.showMinimized)
            self.pushButton_close.clicked.connect(QApplication.instance().quit)

            # self.button_KL_run.clicked.connect(self.run_algorithm)
            # self.button_divide_page.clicked.connect(self.run_algorithm)
            # self.button_load_file_page.clicked.connect(self.change_page)

            self.button_loadFile_page.clicked.connect(self.change_page)
            self.button_load_file.clicked.connect(self.change_page)
            self.button_mid_loadfFile.clicked.connect(self.change_page)
            self.button_export_data.clicked.connect(self.change_page)
            self.button_select_file_page.clicked.connect(self.change_page)
            self.button_mid_selectFile.clicked.connect(self.change_page)
            self.button_select_algorithm_page.clicked.connect(self.change_page)
            self.button_mid_selectAlgorithm.clicked.connect(self.change_page)
            self.button_divide_page.clicked.connect(self.change_page)
            self.button_mid_divide.clicked.connect(self.change_page)
            self.button_KLA_goBackPage.clicked.connect(self.change_page)
            self.button_KLA_goNextPage.clicked.connect(self.change_page)
            self.button_NSA_goBackPage.clicked.connect(self.change_page)
            self.button_NSA_goNextPage.clicked.connect(self.change_page)
            self.button_LPA_goBackPage.clicked.connect(self.change_page)
            self.button_LPA_goNextPage.clicked.connect(self.change_page)

            self.button_load_file.clicked.connect(self.load_data)
            self.button_mid_loadfFile.clicked.connect(self.load_data)

            self.button_export_data.clicked.connect(self.open_select_dialog)
            self.button_KLA_goNextPage.clicked.connect(self.open_select_dialog)
            self.button_NSA_goNextPage.clicked.connect(self.open_select_dialog)
            self.button_LPA_goNextPage.clicked.connect(self.open_select_dialog)

            self.button_KLA_next.clicked.connect(self.layPage)
            self.button_NSA_next.clicked.connect(self.layPage)
            self.button_LPA_next.clicked.connect(self.layPage)
            self.button_KLA_run.clicked.connect(self.layPage_all)
            self.button_NSA_run.clicked.connect(self.layPage_all)
            self.button_LPA_run.clicked.connect(self.layPage_all)
            self.button_KLA_begin.clicked.connect(self.init_KLA)
            self.button_NSA_begin.clicked.connect(self.init_NSA)
            self.button_LPA_begin.clicked.connect(self.init_LPA)

            self.KL_radioButton.clicked.connect(self.get_algorithm)
            self.simi_radioButton.clicked.connect(self.get_algorithm)
            self.label_propagation_radioButton.clicked.connect(self.get_algorithm)
            # self.button_select_algorithm_page.clicked.connect(self.change_select_page)
            self.show_picture_label._double_clicked.connect(self.enlarge_picture)
            self.label_show_raw_picture._double_clicked.connect(self.enlarge_picture)
            self.select_old_file_comboBox.activated.connect(self.file_change)
            # self.select_old_file_comboBox.currentIndexChanged.connect(self.file_change)
            self.action_exit.triggered.connect(MainWindow.close)
            self.button_exit.clicked.connect(Mainwindow.close)
            self.action_load_data.triggered.connect(self.load_data)
            self.action_open_filedir.triggered.connect(self.open_filedir)
            self.action_Export_file.triggered.connect(self.open_select_dialog)
            # self.stackedWidget.currentChanged.connect(self.stack_change)

        except Exception as e:
            print('str(e):\t\t', str(e))
            traceback.print_exc()
            print('traceback.format_exc():\n%s' % traceback.format_exc())
        self.label_6.setVisible(0)
        self.label_5.setVisible(0)
        self.lable_threshold_notice.setVisible(0)
        self.threshold_1_shlineEdit.setVisible(0)
        self.threshold_2_lineEdit.setVisible(0)
        self.KL_radioButton.setChecked(True)
        self.pushButton_close.setToolTip("Tuen off")
        self.pushButton_mini.setToolTip("Min")
        # Setting up the welcome screen
        self.load_image("image/title.png", self.label_title)
        self.stackedWidget.setCurrentWidget(self.widget_load_file)
        self.button_loadFile_page.setStyleSheet("background-color: #63e3f2")
        # The KLA algorithm is selected by default
        self.stackedWidget_navigation.setCurrentWidget(self.page_KLA)
        self.stackedWidget_navigation.setVisible(False)
        # self.gridLayout.setSpacing(1)
        self.set_table()
        # Turn off all buttons except Load and Exit
        self.setLeftButton(name="", flag=False, all=1)
        self.setLeftButton(name="loadFile", flag=True, all=0)
        # self.show_result_textEdit.setEnabled(False)
        # self.show_result_textEdit.setStyleSheet("background:transparent;border-width:0;border-style:outset")

    # def stack_change(self):
    #    message = self.widget.sender()
    #    stack_name =  message.currentWidget().objectName()
    #    if(stack_name == "widget_seletFile"):
    #        pass
    def setLeftButton(self, name, flag, all=0):
        if name == "loadFile" or all == 1:
            self.button_loadFile_page.setEnabled(flag)
        if name == "selectFile" or all == 1:
            self.button_select_file_page.setEnabled(flag)
        if name == "selectAlgorithm" or all == 1:
            self.button_select_algorithm_page.setEnabled(flag)
        if name == "dividePage" or all == 1:
            self.button_divide_page.setEnabled(flag)
        if name == "exportData" or all == 1:
            self.button_KLA_goNextPage.setEnabled(flag)
            self.button_NSA_goNextPage.setEnabled(flag)
            self.button_LPA_goNextPage.setEnabled(flag)
            self.button_export_data.setEnabled(flag)

    def change_page(self):
        message = self.widget.sender()
        button_name = message.objectName()
        self.stackedWidget_navigation.setVisible(False)
        # if(button_name == "button_load_file_page"):
        #    self.stackedWidget.setCurrentWidget(self.widget_load_file)
        self.button_select_file_page.setStyleSheet("background-color:white")
        self.button_select_algorithm_page.setStyleSheet("background-color: white")
        self.button_divide_page.setStyleSheet("background-color: white")
        self.button_loadFile_page.setStyleSheet("background-color: white")
        self.button_export_data.setStyleSheet("background-color: white")
        if (button_name == "button_select_file_page" or button_name == "button_mid_selectFile"):
            self.stackedWidget.setCurrentWidget(self.widget_seletFile)
            self.button_select_file_page.setStyleSheet("background-color:#63e3f2")
        if (
                button_name == "button_select_algorithm_page" or button_name == "button_KLA_goBackPage" or button_name == "button_NSA_goBackPage" or button_name == "button_LPA_goBackPage" or button_name == "button_mid_selectAlgorithm"):
            self.stackedWidget.setCurrentWidget(self.widget_fill_message)
            self.label_show_fileName.setText(self.filename.split("/")[-1])
            self.button_select_algorithm_page.setStyleSheet("background-color: #63e3f2")
        if (button_name == "button_divide_page" or button_name == "button_mid_divide"):
            self.set_basic_message(self.algorithm)
            self.stackedWidget.setCurrentWidget(self.widget_show_result)
            self.stackedWidget_navigation.setVisible(True)
            self.button_divide_page.setStyleSheet("background-color: #63e3f2")
            self.load_image(self.raw_pictureName, self.show_picture_label)
            self.setButtonEnabel(self.algorithm, flag=False)
            self.button_KLA_begin.setText("Start")
            self.button_NSA_begin.setText("Start")
            self.button_LPA_begin.setText("Start")
            self.button_KLA_begin.setEnabled(True)
            self.button_LPA_begin.setEnabled(True)
            self.button_NSA_begin.setEnabled(True)
        if (
                button_name == "button_load_file" or button_name == "button_mid_loadfFile" or button_name == "button_loadFile_page"):
            self.stackedWidget.setCurrentWidget(self.widget_load_file)
            self.button_loadFile_page.setStyleSheet("background-color: #63e3f2")
        if (
                button_name == "button_export_data" or button_name == "button_KLA_goNextPage" or button_name == "button_NSA_goNextPage" or button_name == "button_LPA_goNextPage"):
            self.button_export_data.setStyleSheet("background-color: #63e3f2")
            self.stackedWidget_navigation.setVisible(True)

    def setButtonEnabel(self, algorithm, flag):
        if (algorithm == "KLA"):
            self.button_KLA_next.setEnabled(flag)
            self.button_KLA_run.setEnabled(flag)
        if (algorithm == "NSA"):
            self.button_NSA_next.setEnabled(flag)
            self.button_NSA_run.setEnabled(flag)
        if (algorithm == "LPA"):
            self.button_LPA_next.setEnabled(flag)
            self.button_LPA_run.setEnabled(flag)

    def loadStyleSheet(self, path):
        with open(path, "r") as f:
            return f.read()

    def centShow(self, MainWindow):
        screen = QDesktopWidget().screenGeometry()
        size = Mainwindow.geometry()
        x = (screen.width() - size.width()) / 2
        y = (screen.height() - size.height()) / 3
        return x, y

    def initUi(self, MainWindow):
        # Set window title
        Mainwindow.setWindowTitle("Community network segmentation software")
        MainWindow.setWindowIcon(QIcon('/logo.ico'))
        Mainwindow.setWindowFlags(QtCore.Qt.FramelessWindowHint)
        # self.widget.setWindowFlags(QtCore.Qt.FramelessWindowHint)
        self.widget.setAttribute(QtCore.Qt.WA_TranslucentBackground)
        # MainWindow.setAttribute(QtCore.Qt.WA_TranslucentBackground)  # Set window background transparency
        # Mainwindow.setWindowFlags(QtCore.Qt.WindowTitleHint|QtCore.Qt.WindowCloseButtonHint|QtCore.Qt.WindowMinimizeButtonHint)
        # MainWindow.setFixedSize(MainWindow.width(), MainWindow.height())
        MainWindow.setAttribute(QtCore.Qt.WA_TranslucentBackground)  # Set window background transparency
        x, y = self.centShow(Mainwindow)
        Mainwindow.move(int(x), int(y))
        styleSheet = self.loadStyleSheet("styleSheet.qss")
        Mainwindow.setStyleSheet(styleSheet)
        # Set window icon
        # self.setWindowIcon(QIcon("earth.ico"))

    def open_filedir(self):
        filedir = self.filename[:-(len(self.filename.split("/")[-1]) + 1)]
        filedir = filedir.replace("/", "\\")
        os.system("start explorer " + filedir)

    def load_data(self):
        # Clear the previous data
        self.reset_KL_data()
        self.reset_NSA_data()
        self.reset_LPA_data()
        fileName, fileType = QFileDialog.getOpenFileName(self.widget, 'Select File', '/Users/Kun/Desktop/social_network/data',
                                                         'graphfile(*.txt *.gml)')
        fileName = str(fileName)
        print("dsfdsfsfsfdsf"+fileName)
        if (str(fileName) == ""):
            return
        file_suffix = fileName.split(".")[-1]
        if file_suffix == "txt":
            file_type = "edgelist"
        elif (file_suffix == "gml"):
            file_type = "gml"

        self.filename = str(fileName)
        self.file_type = file_type
        self.button_load_file.setText("load data..")
        # self.button_divide.setEnabled(False)
        # self.select_file_button.setEnabled(False)
        self.stackedWidget.setCurrentWidget(self.widget_hello)
        self.load_gif_image("image/loading.gif", self.label_show_message)
        self.threshold_thread = thresholdThread(fileName, file_type)
        self.threshold_thread._signal.connect(self.setThreshold)
        self.threshold_thread.start()

    def show_threashold_message(self, min_thre, max_thre, average):
        notice = "Threshold[" + str(round(min_thre, 3)) + "," + str(round(max_thre, 3)) + "]. Defaultsimilarity average"
        self.lable_threshold_notice.setText(notice)
        self.threshold_1_shlineEdit.setText(str(round(average, 3)))
        self.threshold_2_lineEdit.setText(str(round(average, 3)))

    def setThreshold(self, message):
        threshold_message = []
        if (message == "file_error"):
            self.warning_message("file wrong")
        else:
            # Updating the initial topology map
            self.thread_showRawPicture = showRawPictureThread(self.filename, self.file_type)
            self.thread_showRawPicture._signal.connect(self.set_raw_picture)
            self.thread_showRawPicture.start()
            # Restore key functions
            # self.button_KLA_run.setEnabled(True)
            # self.button_KLA_next.setEnabled(True)
            # 显示加载的文件
            self.select_old_file_comboBox.addItem(self.filename.split("/")[-1])
            self.select_old_file_comboBox.setCurrentText(self.filename.split("/")[-1])
            self.old_message[self.filename] = [self.file_type]
            self.set_file_box()
            message = message.split(' ')
            average = float(message[0])
            max_thre = float(message[1])
            min_thre = float(message[2])
            self.nodes = int(message[3])
            self.edges = int(message[4])
            threshold_message.append(min_thre)
            threshold_message.append(max_thre)
            threshold_message.append(average)
            self.show_threashold_message(min_thre, max_thre, average)
            self.threshold = threshold_message
            self.old_message[self.filename].append(self.threshold)
            self.old_message[self.filename].append(self.nodes)
            self.old_message[self.filename].append(self.edges)
            doubleValidator = QDoubleValidator(self.widget)
            doubleValidator.setRange(min_thre, max_thre)
            doubleValidator.setNotation(QDoubleValidator.StandardNotation)
            doubleValidator.setDecimals(3)
            self.threshold_2_lineEdit.setValidator(doubleValidator)
            self.threshold_1_shlineEdit.setValidator(doubleValidator)
        self.button_load_file.setText("Import data")
        del self.threshold_thread

    def set_table(self):
        self.model = QStandardItemModel(5, 2)
        self.model.setHorizontalHeaderLabels(["Node paire", "gain value"])
        self.tableView_KLA.setModel(self.model)
        self.tableView_KLA.horizontalHeader().setSectionResizeMode(QHeaderView.Stretch)
        self.model_NSA = QStandardItemModel(5, 3)
        self.model_NSA.setHorizontalHeaderLabels(["Node paire", "Similarity ", "merge"])
        self.tableView_NSA.setModel(self.model_NSA)
        self.tableView_NSA.horizontalHeader().setSectionResizeMode(QHeaderView.Stretch)
        self.model_LPA = QStandardItemModel(5, 3)
        self.model_LPA.setHorizontalHeaderLabels(["Source Nodes", "Update lable", "Number of iterations"])
        self.tableView_LPA.setModel(self.model_LPA)
        self.tableView_LPA.horizontalHeader().setSectionResizeMode(QHeaderView.Stretch)

    def set_file_box(self):
        self.select_old_file_comboBox.clear()
        for key in self.old_message:
            self.select_old_file_comboBox.addItem(key.split("/")[-1])
        # self.select_old_file_comboBox.setCurrentIndex(len(self.old_message) - 1)
        self.select_old_file_comboBox.setCurrentText(self.filename.split("/")[-1])

    def transparent_back(self, image_path):
        img = Image.open(image_path)
        img = img.convert('RGBA')
        L, H = img.size
        color_0 = img.getpixel((0, 0))
        for h in range(H):
            for l in range(L):
                dot = (l, h)
                color_1 = img.getpixel(dot)
                if color_1 == color_0:
                    color_1 = color_1[:-1] + (0,)
                    img.putpixel(dot, color_1)
        img.save(image_path)

    def load_image(self, image_path, label_showed):
        self.transparent_back(image_path)
        label_showed.setScaledContents(True)
        label_showed.setPixmap(QPixmap(image_path))

    def load_gif_image(self, image_path, label_showed):
        self.gif = QMovie(image_path)
        label_showed.setMovie(self.gif)
        label_showed.setScaledContents(True)

        self.gif.start()

    def enlarge_picture(self):
        if (self.filename != ""):
            now = self.stackedWidget.currentWidget()
            if (now == self.widget_seletFile):
                picture_path = self.filename.split(".")[0].split("/")[-1] + "_raw.png"
            if (now == self.widget_show_result):
                picture_path = (self.filename.split(".")[0]).split("/")[-1] + ".png"
            self.picture_thread = pictureThread(picture_path)
            self.picture_thread.start()

    def file_change(self, index):
        current_file = self.select_old_file_comboBox.currentText()
        filename = [filename for filename in self.old_message if filename.split("/")[-1] == current_file]
        self.filename = filename[0]
        temp = self.old_message[self.filename]
        self.edges = temp[3]
        self.nodes = temp[2]
        self.threshold = temp[1]
        self.show_threashold_message(self.threshold[0], self.threshold[1], self.threshold[2])
        self.file_type = temp[0]
        self.raw_pictureName = (self.filename.split(".")[0]).split("/")[-1] + "_raw.png"
        self.reset_KL_data()
        self.reset_NSA_data()
        self.reset_LPA_data()
        # self.thread_showRawPicture = showRawPictureThread(self.filename,self.file_type)
        # self.thread_showRawPicture._signal.connect(self.set_raw_picture)
        # self.thread_showRawPicture.start()
        # Read the previously generated file directly
        self.load_image(self.raw_pictureName, self.label_show_raw_picture)

    def set_raw_picture(self, picture_Path):
        self.raw_pictureName = picture_Path
        self.load_image(picture_Path, self.label_show_raw_picture)
        del self.thread_showRawPicture
        self.button_KLA_run.setEnabled(True)
        self.button_KLA_next.setEnabled(True)
        # After loading the file, all  functions are restored except for data export.
        self.setLeftButton("", True, 1)
        self.setLeftButton("exportData", False, 0)
        # After loading the file, modify the corresponding button color
        self.button_loadFile_page.setStyleSheet("white")
        self.button_select_file_page.setStyleSheet("background-color:#63e3f2")
        self.stackedWidget.setCurrentWidget(self.widget_seletFile)

    def warning_message(self, message):
        mesbox = QMessageBox()
        mesbox.setWindowTitle("Tips")
        mesbox.setText(str(message))
        # set image
        mesbox.setStandardButtons(QMessageBox.Ok)
        mesbox.addButton(QMessageBox.Cancel)
        mesbox.button(QMessageBox.Ok).animateClick(3 * 1000)
        mesbox.exec_()

    def open_select_dialog(self):
        if self.currentData != "":
            dialog = QtWidgets.QDialog()
            select_dialog = Ui_Dialog_select_exportData()
            select_dialog.setupUi(dialog)
            select_dialog.dialog.setWindowTitle("save data")
            select_dialog._message.connect(self.export_file)
            dialog.show()
            dialog.exec_()
        else:
            message = "No data currently"
            self.warning_message(message)

    def sava_data(self, filedir, flag):
        if filedir is not None:
            filePath = filedir + "\\" + self.filename.split(".")[0].split("/")[-1] + "_" + self.algorithm + ".txt"
            with open(filePath, mode='w') as file:
                if (flag == 1):
                    file.write(self.currentData)
                else:
                    pass  # Store table data

    def sava_image(self, filedir):
        if filedir is not None:
            figure = Image.open((self.filename.split(".")[0]).split("/")[-1] + ".png")
            figure_raw = Image.open((self.filename.split(".")[0]).split("/")[-1] + "_raw.png")
            filePath = filedir + "\\" + self.filename.split(".")[0].split("/")[-1] + "_" + self.algorithm + ".png"
            filePath_raw = filedir + "\\" + self.filename.split(".")[0].split("/")[
                -1] + "_" + self.algorithm + "_raw.png"
            figure.save(filePath)
            figure_raw.save(filePath_raw)

    def export_file(self, message):
        data = message[0]
        graph = message[1]
        table = message[2]
        filedir = QFileDialog.getExistingDirectory(None, "save data path", "./")
        filedir = filedir.replace("/", "\\")
        if (filedir == ""):
            return
        if data and (not graph):
            self.sava_data(filedir, 1)
        elif graph and (not data):
            self.sava_image(filedir)
        if (data and graph):
            self.sava_data(filedir, 1)
            self.sava_image(filedir)
        else:
            pass
        message = "Save Successful"
        self.warning_message(message)

    def set_basic_message(self, algorithm):
        if algorithm == "KLA":
            self.label_KLA_showNetworkName.setText(self.filename.split("/")[-1])
            self.label_KLA_showAlgorithmName.setText(self.algorithm)
            self.label_KLA_showNodes.setText(str(self.nodes))
            self.label_KLA_showEdges.setText(str(self.edges))
        if algorithm == "NSA":
            self.label_NSA_showNetworkName.setText(self.filename.split("/")[-1])
            self.label_NSA_showAlgorithmName.setText(self.algorithm)
            self.label_NSA_showNodes.setText(str(self.nodes))
            self.label_NSA_showEdges.setText(str(self.edges))
        if algorithm == "LPA":
            self.label_LPA_showNetworkName.setText(self.filename.split("/")[-1])
            self.label_LPA_showAlgorithmName.setText(self.algorithm)
            self.label_LPA_showNodes.setText(str(self.nodes))
            self.label_LPA_showEdges.setText(str(self.edges))

    def set_algorithm_message(self, algorithm):
        if algorithm == "KLA":
            self.label_KLA_showNetworkName.setText(self.filename.split("/")[-1])
            self.label_KLA_showAlgorithmName.setText(self.algorithm)
            self.label_KLA_showNodes.setText(str(self.nodes))
            self.label_KLA_showEdges.setText(str(self.edges))
            # Clicking the Start button, the thread completes and executes, presenting the initial dichotomous plot
            self.thread_plot = plotThread(self.KLA_begin_result, 2, self.algorithm + str(self.currentPage) + ".png", [])
            self.thread_plot._result.connect(self.show_result_picture)
            self.thread_plot.start()
            self.button_KLA_begin.setEnabled(False)
        if algorithm == "NSA":
            self.label_NSA_showNetworkName.setText(self.filename.split("/")[-1])
            self.label_NSA_showAlgorithmName.setText(self.algorithm)
            self.label_NSA_showNodes.setText(str(self.nodes))
            self.label_NSA_showEdges.setText(str(self.edges))
            self.button_NSA_begin.setEnabled(False)
            # Skip some nodes
            for i in range(len(self.all_NSA_result)):
                if (self.all_NSA_result[i][1] < 20):
                    break;
            self.currentPage = i
            # Write skipped parts into table
            for k in range(self.currentPage + 1):
                message = self.record[k]
                source = message[0]
                sourcePair = message[1]
                similarity = message[2]
                pair = [source, sourcePair]
                if (message[3] == 0):
                    flag = "yes"
                else:
                    flag = "no"
                # Write data to table
                item_1 = QStandardItem(str(pair))
                item_2 = QStandardItem(str(similarity))
                item_3 = QStandardItem(str(flag))
                self.model_NSA.setItem(k, 0, item_1)
                self.model_NSA.setItem(k, 1, item_2)
                self.model_NSA.setItem(k, 2, item_3)
            self.thread_plot = plotThread(self.all_NSA_result[self.currentPage][0],
                                          self.all_NSA_result[self.currentPage][1],
                                          self.algorithm + str(self.currentPage) + ".png", [], 1)
            self.thread_plot._result.connect(self.show_result_picture)
            self.thread_plot.start()
        if algorithm == "LPA":
            self.label_LPA_showNetworkName.setText(self.filename.split("/")[-1])
            self.label_LPA_showAlgorithmName.setText(self.algorithm)
            self.label_LPA_showNodes.setText(str(self.nodes))
            self.label_LPA_showEdges.setText(str(self.edges))
            self.button_LPA_begin.setEnabled(False)

    def init_KLA(self):
        self.reset_KL_data()
        self.button_KLA_begin.setEnabled(False)
        self.getMessage_layPage()
        self.currentPage = -1

    def init_NSA(self):
        self.reset_NSA_data()
        self.button_NSA_begin.setEnabled(False)
        self.getMessage_layPage()

    def init_LPA(self):
        self.reset_LPA_data()
        self.currentPage = -1
        self.button_LPA_begin.setEnabled(False)
        self.getMessage_layPage()

    def getMessage_layPage(self):
        if (self.filename == ""):
            message = "Please select the  file"
            self.warning_message(message)
            return
        if (self.algorithm == "NSA"):
            if (self.threshold[0] == "" or self.threshold[1] == ""):
                message = "Please enter the threshold"
                self.warning_message(message)
                return
            else:
                threshold_1 = self.threshold_1_shlineEdit.text()
                threshold_2 = self.threshold_2_lineEdit.text()
                self.threshold[0] = float(threshold_1)
                self.threshold[1] = float(threshold_2)

        # self.button_divide.setEnabled(False)
        self.thread_getMessage = getMessageThread(self.algorithm, self.filename, self.file_type, self.threshold)
        self.thread_getMessage._result.connect(self.setMessage_layPage)
        self.thread_getMessage.start()

    def setMessage_layPage(self, message):
        try:
            if (self.algorithm == "KLA"):
                self.text_result, self.number_of_community, self.Modularity, self.id_begin, self.KLA_record, self.KLA_begin_result, self.all_KLA_result = message
                # Initially divided into two societies
            if (self.algorithm == "NSA"):
                self.text_result, self.number_of_community, self.Modularity, self.id_begin, self.record, self.record_2, self.all_NSA_result = message
            if (self.algorithm == "LPA"):
                self.text_result, self.number_of_community, self.Modularity, self.id_begin, self.LPA_record, self.all_LPA_result, temp = message
            # Initial preparation of the algorithm, button validation, populating algorithm data
            self.setButtonEnabel(self.algorithm, flag=True)
            self.set_algorithm_message(self.algorithm)

            del self.thread_getMessage
            self.stackedWidget.setCurrentWidget(self.widget_show_result)
        except  Exception as e:
            print('str(e):\t\t', str(e))
            traceback.print_exc()
            print('traceback.format_exc():\n%s' % traceback.format_exc())

    def layPage(self):
        if (self.algorithm == "KLA"):
            self.currentPage = self.currentPage + 1
            if (self.currentPage < len(self.all_KLA_result)):
                message = self.KLA_record[self.currentPage]
                pair = message[0]
                g = message[1]
                self.label_showPair.setText(str(pair))
                self.label_showGain.setText(str(g))
                # Write data to table
                item_1 = QStandardItem(str(pair))
                item_2 = QStandardItem(str(g))
                self.model.setItem(self.currentPage, 0, item_1)
                self.model.setItem(self.currentPage, 1, item_2)
                position = pair
                position[0] = position[0] - self.id_begin
                position[1] = position[1] - self.id_begin
                self.thread_plot = plotThread(self.all_KLA_result[self.currentPage][0],
                                              self.all_KLA_result[self.currentPage][1],
                                              self.algorithm + str(self.currentPage) + ".png", position)
                self.thread_plot._result.connect(self.show_result_picture)
                self.button_KLA_next.setEnabled(False)
                self.thread_plot.start()
            elif (self.currentPage >= len(self.all_KLA_result)):
                self.thread_plot = plotThread(self.all_KLA_result[len(self.all_KLA_result) - 1][0], 2, "", [])
                self.thread_plot._result.connect(self.show_result_picture)
                self.thread_plot.start()
                # Set data
                self.set_text_result()
                message = "The division is completed and the data can be exported"
                self.warning_message(message)
                # self.button_KLA_next.setEnabled(False)
                self.setButtonEnabel(self.algorithm, False)
                self.button_KLA_begin.setText("restart")
                self.button_KLA_begin.setEnabled(True)
                self.setLeftButton("exportData", True, 0)
        if (self.algorithm == "NSA"):
            self.currentPage += 1
            if (self.currentPage < len(self.all_NSA_result)):
                message = self.record[self.currentPage]
                source = message[0]
                sourcePair = message[1]
                similarity = message[2]
                pair = [source, sourcePair]
                position = pair
                position[0] = position[0] - self.id_begin
                position[1] = position[1] - self.id_begin
                if (message[3] == 0):
                    flag = "否"
                    position.append(message[4] - self.id_begin)
                else:
                    flag = "是"

                self.label_NSA_source.setText(str(source))
                self.label_NSA_sourcePair.setText(str(sourcePair))
                self.label_NSA_similarity.setText(str(similarity))
                # Writing data to a table
                item_1 = QStandardItem(str(pair))
                item_2 = QStandardItem(str(similarity))
                item_3 = QStandardItem(str(flag))
                self.model_NSA.setItem(self.currentPage, 0, item_1)
                self.model_NSA.setItem(self.currentPage, 1, item_2)
                self.model_NSA.setItem(self.currentPage, 2, item_3)
                self.thread_plot = plotThread(self.all_NSA_result[self.currentPage][0],
                                              self.all_NSA_result[self.currentPage][1],
                                              self.algorithm + str(self.currentPage) + ".png", position, 1)
                self.thread_plot._result.connect(self.show_result_picture)
                self.setButtonEnabel(self.algorithm, False)
                self.thread_plot.start()
            elif (self.currentPage >= len(self.all_NSA_result)):
                self.thread_plot = plotThread(self.all_NSA_result[self.currentPage - 1][0],
                                              self.all_NSA_result[self.currentPage - 1][1], "", [], 1)
                self.thread_plot._result.connect(self.show_result_picture)
                self.thread_plot.start()
                # 设置数据
                self.set_text_result()
                message = "The division is completed and the data can be exported"
                self.warning_message(message)
                self.setButtonEnabel(self.algorithm, False)
                self.button_NSA_begin.setText("restart")
                self.button_NSA_begin.setEnabled(True)
                self.setLeftButton("exportData", True, 0)
        if (self.algorithm == "LPA"):
            # Start from 1
            self.currentPage += 1
            if (self.currentPage < len(self.all_LPA_result)):
                message = self.LPA_record[self.currentPage + 1]
                for i, one in enumerate(message):
                    source = one[0]
                    currenLabel = one[1]
                    times = self.currentPage
                    # Write data to table
                    item_1 = QStandardItem(str(source))
                    item_2 = QStandardItem(str(currenLabel))
                    item_3 = QStandardItem(str(times))
                    self.model_LPA.setItem(i + self.currentPage * len(message), 0, item_1)
                    self.model_LPA.setItem(i + self.currentPage * len(message), 1, item_2)
                    self.model_LPA.setItem(i + self.currentPage * len(message), 2, item_3)

                self.label_LPA_source.setText(str(source))
                self.label_LPA_currentLable.setText(str(currenLabel))
                self.label_LPA_times.setText(str(times))
                self.thread_plot = plotThread(self.all_LPA_result[self.currentPage][0],
                                              self.all_LPA_result[self.currentPage][1],
                                              self.algorithm + str(self.currentPage) + ".png", [], 0)
                self.thread_plot._result.connect(self.show_result_picture)
                self.setButtonEnabel(self.algorithm, False)
                self.thread_plot.start()
            elif (self.currentPage >= len(self.all_LPA_result)):
                # Generate export result graph
                self.thread_plot = plotThread(self.all_LPA_result[len(self.all_LPA_result) - 1][0],
                                              self.all_LPA_result[len(self.all_LPA_result) - 1][1],
                                              "", [], 0)
                # Set data
                self.set_text_result()
                message = "complete"
                self.warning_message(message)
                self.setButtonEnabel(self.algorithm, False)
                self.button_LPA_begin.setText("restart")
                self.button_LPA_begin.setEnabled(True)
                self.setLeftButton("exportData", True, 0)

    def layPage_all(self):
        # Resume export data function after execution is completed
        self.setLeftButton("exportData", True, 0)
        if (self.algorithm == "KLA"):
            while (self.currentPage < len(self.KLA_record) - 1):
                self.currentPage += 1
                message = self.KLA_record[self.currentPage]
                pair = message[0]
                g = message[1]
                # Write data to table
                item_1 = QStandardItem(str(pair))
                item_2 = QStandardItem(str(g))
                self.model.setItem(self.currentPage, 0, item_1)
                self.model.setItem(self.currentPage, 1, item_2)
            self.label_showPair.setText(str(pair))
            self.label_showGain.setText(str(g))
            self.thread_plot = plotThread(self.all_KLA_result[len(self.all_KLA_result) - 1][0], 2, "", [])
            self.thread_plot._result.connect(self.show_result_picture)
            # self.button_KLA_next.setEnabled(False)
            # self.button_KLA_run.setEnabled(False)
            self.setButtonEnabel(self.algorithm, False)
            self.thread_plot.start()
            self.set_text_result()
            message = "complete"
            self.warning_message(message)
            self.setButtonEnabel(self.algorithm, False)
            self.button_KLA_begin.setText("restart")
            self.button_KLA_begin.setEnabled(True)
        if (self.algorithm == "NSA"):
            while (self.currentPage < len(self.record) - 1):
                self.currentPage += 1
                message = self.record[self.currentPage]
                source = message[0]
                sourcePair = message[1]
                similarity = message[2]
                pair = [source, sourcePair]
                if (message[3] == 0):
                    flag = "yes"
                else:
                    flag = "no"
                # Write data to table
                item_1 = QStandardItem(str(pair))
                item_2 = QStandardItem(str(similarity))
                item_3 = QStandardItem(str(flag))
                self.model_NSA.setItem(self.currentPage, 0, item_1)
                self.model_NSA.setItem(self.currentPage, 1, item_2)
                self.model_NSA.setItem(self.currentPage, 2, item_3)
            if (len(self.record_2) != 0):
                while (self.currentPage < len(self.all_NSA_result) - 1):
                    self.currentPage += 1
                    message = self.record_2[self.currentPage - len(self.record)]
                    source = message[0]
                    sourcePair = message[1]
                    similarity = message[2]
                    pair = [source, sourcePair]
                    flag = "yes(2)"
                    # Write data to table
                    item_1 = QStandardItem(str(pair))
                    item_2 = QStandardItem(str(similarity))
                    item_3 = QStandardItem(str(flag))
                    self.model_NSA.setItem(self.currentPage, 0, item_1)
                    self.model_NSA.setItem(self.currentPage, 1, item_2)
                    self.model_NSA.setItem(self.currentPage, 2, item_3)
            # Set the last information to the interface
            self.label_NSA_source.setText(str(source))
            self.label_NSA_sourcePair.setText(str(sourcePair))
            self.label_NSA_similarity.setText(str(similarity))
            self.thread_plot = plotThread(self.all_NSA_result[self.currentPage][0],
                                          self.all_NSA_result[self.currentPage][1],
                                          "", [], 1)
            self.thread_plot._result.connect(self.show_result_picture)
            self.button_NSA_next.setEnabled(False)
            self.thread_plot.start()
            # Set data
            self.set_text_result()
            message = "complete"
            self.warning_message(message)
            self.setButtonEnabel(self.algorithm, False)
            self.button_NSA_begin.setText("restart")
            self.button_NSA_begin.setEnabled(True)
        if (self.algorithm == "LPA"):
            while (self.currentPage < len(self.all_LPA_result) - 1):
                self.currentPage += 1
                message = self.LPA_record[self.currentPage + 1]
                source = ""
                currenLabel = ""
                times = ""
                for i, one in enumerate(message):
                    source = one[0]
                    currenLabel = one[1]
                    times = self.currentPage
                    # Write data to table
                    item_1 = QStandardItem(str(source))
                    item_2 = QStandardItem(str(currenLabel))
                    item_3 = QStandardItem(str(times))
                    self.model_LPA.setItem(i + self.currentPage * len(message), 0, item_1)
                    self.model_LPA.setItem(i + self.currentPage * len(message), 1, item_2)
                    self.model_LPA.setItem(i + self.currentPage * len(message), 2, item_3)
            self.label_LPA_source.setText(str(source))
            self.label_LPA_currentLable.setText(str(currenLabel))
            self.label_LPA_times.setText(str(times))
            self.thread_plot = plotThread(self.all_LPA_result[self.currentPage][0],
                                          self.all_LPA_result[self.currentPage][1],
                                          "", [], 0)
            self.thread_plot._result.connect(self.show_result_picture)
            self.button_LPA_next.setEnabled(False)
            self.thread_plot.start()
            # Set data
            self.set_text_result()
            message = "complete"
            self.warning_message(message)
            self.setButtonEnabel(self.algorithm, False)
            self.button_LPA_begin.setText("restart")
            self.button_LPA_begin.setEnabled(True)

    def reset_KL_data(self):
        self.show_result_textEdit.clear()
        self.model.clear()
        self.label_showPair.clear()
        self.label_showGain.clear()
        self.currentPage = -2
        self.set_table()

    def reset_NSA_data(self):
        self.show_result_textEdit.clear()
        self.model_NSA.clear()
        self.label_NSA_source.clear()
        self.label_NSA_similarity.clear()
        self.label_NSA_sourcePair.clear()
        self.set_table()

    def reset_LPA_data(self):
        self.show_result_textEdit.clear()
        self.model_LPA.clear()
        self.label_LPA_source.clear()
        self.label_LPA_currentLable.clear()
        self.label_LPA_times.clear()
        self.set_table()

    def show_result_picture(self, message):
        self.load_image(message, self.show_picture_label)
        self.setButtonEnabel(self.algorithm, True)
        del self.thread_plot

    def run_algorithm(self):
        if (self.filename == ""):
            message = "select graph file"
            self.warning_message(message)
            return
        if (self.algorithm == "similarity_base"):
            if (self.threshold[0] == "" or self.threshold[1] == ""):
                message = "Threshold"
                self.warning_message(message)
                return
            else:
                threshold_1 = self.threshold_1_shlineEdit.text()
                threshold_2 = self.threshold_2_lineEdit.text()
                self.threshold[0] = float(threshold_1)
                self.threshold[1] = float(threshold_2)
        # self.button_divide.setEnabled(False)
        self.thread = runThread(self.algorithm, self.filename, self.file_type, self.threshold)
        self.thread._result.connect(self.set_result)
        self.thread.start()

    def set_result(self, message):
        try:
            result = message[0]
            number_of_community = message[1]
            Q = message[2]
            text = "find" + str(number_of_community[0]) + "communities"
            text += "\nModularity:" + str(round(Q, 3))
            for key, value in result[0].items():
                text += "\n\n" + str(key + 1) + "Community:" + str(value)
            self.currentData = text
            self.show_result_textEdit.setText(text)
            self.show_result_textEdit.setReadOnly(True)
            image_path = (self.filename.split('.')[0]).split("/")[-1] + '.png'
            # self.load_image(image_path,self.show_picture_label)
            del self.thread
            # self.button_divide.setEnabled(True)
            self.stackedWidget.setCurrentWidget(self.widget_show_result)
        except  Exception as e:
            print('str(e):\t\t', str(e))
            traceback.print_exc()
            print('traceback.format_exc():\n%s' % traceback.format_exc())

    def set_text_result(self):
        result = self.text_result
        number_of_community = self.number_of_community
        Q = self.Modularity
        text = "Find" + str(number_of_community) + "communities"
        text += "\nModularity:" + str(round(Q, 3))
        for key, value in result.items():
            text += "\n\n" + str(key + 1) + "Community:" + str(value)
        self.currentData = text
        self.show_result_textEdit.setText(text)
        self.show_result_textEdit.setReadOnly(True)

    def get_algorithm(self):
        radioButton = self.widget.sender()
        algorithm = (radioButton.text()).split(" ")[0]
        if (self.filename == ""):
            message = "select graph file"
            self.KL_radioButton.setChecked(True)
            self.warning_message(message)
        elif (algorithm == "KLA"):
            self.stackedWidget_navigation.setCurrentWidget(self.page_KLA)
        elif (algorithm == "NSA"):
            self.stackedWidget_navigation.setCurrentWidget(self.page_NSA)
        elif (algorithm == "LPA"):
            self.stackedWidget_navigation.setCurrentWidget(self.page_LPA)
        self.algorithm = algorithm


class myMainWindow(QMainWindow):
    def __init__(self, parent=None):
        super(myMainWindow, self).__init__(parent)

    def mousePressEvent(self, QMouseEvent):
        if QMouseEvent.button() == Qt.LeftButton:
            self.flag = True
            # Get the position of the mouse relative to the window
            self.m_Position = QMouseEvent.globalPos() - self.pos()
            QMouseEvent.accept()
            # Change mouse icon
            self.setCursor(QCursor(Qt.OpenHandCursor))

    def mouseMoveEvent(self, QMouseEvent):
        try:
            if Qt.LeftButton and self.flag:
                # Change window position
                self.move(QMouseEvent.globalPos() - self.m_Position)
                QMouseEvent.accept()
        except Exception as e:
            pass

    def mouseReleaseEvent(self, QMouseEvent):
        self.flag = False
        self.setCursor(QCursor(Qt.ArrowCursor))


if __name__ == '__main__':
    app = QApplication(sys.argv)
    Mainwindow = myMainWindow()
    ui = networkMainWin(Mainwindow)
    Mainwindow.show()
    app.setWindowIcon(QIcon("./logo.ico"))
    sys.exit(app.exec_())
