# Supplementary material for: Anonymous group structure algorithm based on community structure
Source: PeerJ Comput Sci. 2024 Sep 18;10:e2244. doi: 10.7717/peerj-cs.2244 (PMC11419626; doi:10.7717/peerj-cs.2244)
Supplement: Supplemental Information 1 [file peerj-cs-10-2244-s001.zip › Code/select_dialog.py]

# -*- coding: utf-8 -*-

# Form implementation generated from reading ui file 'select_dialog.ui'
#
# Created by: PyQt5 UI code generator 5.6
#
# WARNING! All changes made in this file will be lost!

from PyQt5 import QtCore, QtGui, QtWidgets
from PyQt5.QtCore import pyqtSignal, QTimer
from PyQt5.QtWidgets import *
class Ui_Dialog_select_exportData(QDialog):
    _message = pyqtSignal(list)
    def setupUi(self, Dialog_select_exportData):
        self.dialog = Dialog_select_exportData
        Dialog_select_exportData.setObjectName("Dialog_select_exportData")
        Dialog_select_exportData.resize(331, 151)
        self.layoutWidget = QtWidgets.QWidget(Dialog_select_exportData)
        self.layoutWidget.setGeometry(QtCore.QRect(50, 120, 211, 30))
        self.layoutWidget.setObjectName("layoutWidget")
        self.horizontalLayout = QtWidgets.QHBoxLayout(self.layoutWidget)
        self.horizontalLayout.setContentsMargins(0, 0, 0, 0)
        self.horizontalLayout.setObjectName("horizontalLayout")
        self.pushButton_save = QtWidgets.QPushButton(self.layoutWidget)
        self.pushButton_save.setObjectName("pushButton_save")
        self.horizontalLayout.addWidget(self.pushButton_save)
        spacerItem = QtWidgets.QSpacerItem(40, 20, QtWidgets.QSizePolicy.Expanding, QtWidgets.QSizePolicy.Minimum)
        self.horizontalLayout.addItem(spacerItem)
        self.pushButton_cancel = QtWidgets.QPushButton(self.layoutWidget)
        self.pushButton_cancel.setObjectName("pushButton_cancel")
        self.horizontalLayout.addWidget(self.pushButton_cancel)
        self.widget = QtWidgets.QWidget(Dialog_select_exportData)
        self.widget.setGeometry(QtCore.QRect(90, 10, 161, 101))
        self.widget.setObjectName("widget")
        self.gridLayout = QtWidgets.QGridLayout(self.widget)
        self.gridLayout.setContentsMargins(0, 0, 0, 0)
        self.gridLayout.setObjectName("gridLayout")
        self.checkBox_graph = QtWidgets.QCheckBox(self.widget)
        self.checkBox_graph.setChecked(True)
        self.checkBox_graph.setObjectName("checkBox_graph")
        self.gridLayout.addWidget(self.checkBox_graph, 0, 0, 1, 1)
        self.checkBox_data = QtWidgets.QCheckBox(self.widget)
        self.checkBox_data.setChecked(True)
        self.checkBox_data.setObjectName("checkBox_data")
        self.gridLayout.addWidget(self.checkBox_data, 1, 0, 1, 1)
        self.checkBox_table = QtWidgets.QCheckBox(self.widget)
        self.checkBox_table.setChecked(True)
        self.checkBox_table.setObjectName("checkBox_table")
        self.gridLayout.addWidget(self.checkBox_table, 2, 0, 1, 1)
        self.retranslateUi(Dialog_select_exportData)
        self.pushButton_cancel.clicked.connect(Dialog_select_exportData.close)
        self.pushButton_save.clicked.connect(self.emit_selet_message)
        self.checkBox_table.setVisible(False)
        QtCore.QMetaObject.connectSlotsByName(Dialog_select_exportData)
    def close_window(self):
        self.dialog.close()
    def emit_selet_message(self):
        try:
            data = [self.checkBox_data.isChecked()]
            data.append(self.checkBox_graph.isChecked())
            data.append(self.checkBox_table.isChecked())
            self.time = QTimer(self)
            self.time.setInterval(2000)
            self.time.start()
            self.time.timeout.connect(self.close_window)
            self._message.emit(data)
        except Exception as e:
            print(e)

    def retranslateUi(self, Dialog_select_exportData):
        _translate = QtCore.QCoreApplication.translate
        Dialog_select_exportData.setWindowTitle(_translate("Dialog_select_exportData", "Dialog"))
        self.pushButton_save.setText(_translate("Dialog_select_exportData", "save"))
        self.pushButton_cancel.setText(_translate("Dialog_select_exportData", "cancel"))
        self.checkBox_graph.setText(_translate("Dialog_select_exportData", "Divide results(picture)"))
        self.checkBox_data.setText(_translate("Dialog_select_exportData", "Divide results(txt)"))
        self.checkBox_table.setText(_translate("Dialog_select_exportData", "Table data"))
