# Supplementary material for: Anonymous group structure algorithm based on community structure
Source: PeerJ Comput Sci. 2024 Sep 18;10:e2244. doi: 10.7717/peerj-cs.2244 (PMC11419626; doi:10.7717/peerj-cs.2244)
Supplement: Supplemental Information 1 [file peerj-cs-10-2244-s001.zip › Code/network_GUI.spec]

# -*- mode: python ; coding: utf-8 -*-

block_cipher = None


a = Analysis(['network_GUI.py'],
             pathex=['D:\\Anaconda', 'D:\\Anaconda\\Lib', 'D:\\Anaconda\\Lib\\site-packages', 'D:\\Anaconda\\Lib\\site-packages\\PyQt5', 'D:\\Anaconda\\Lib\\site-packages\\matplotlib', 'D:\\Anaconda\\Lib\\site-packages\\matplotlib\\backends', 'D:\\social_network\\styleSheet.qss', 'D:\\social_network'],
             binaries=[],
             datas=[],
             hiddenimports=['texttable'],
             hookspath=[],
             runtime_hooks=[],
             excludes=[],
             win_no_prefer_redirects=False,
             win_private_assemblies=False,
             cipher=block_cipher,
             noarchive=False)
pyz = PYZ(a.pure, a.zipped_data,
             cipher=block_cipher)
exe = EXE(pyz,
          a.scripts,
          a.binaries,
          a.zipfiles,
          a.datas,
          [],
          name='network_GUI',
          debug=False,
          bootloader_ignore_signals=False,
          strip=False,
          upx=True,
          upx_exclude=[],
          runtime_tmpdir=None,
          console=True )
