# Supplementary material for: Anonymous group structure algorithm based on community structure
Source: PeerJ Comput Sci. 2024 Sep 18;10:e2244. doi: 10.7717/peerj-cs.2244 (PMC11419626; doi:10.7717/peerj-cs.2244)
Supplement: Supplemental Information 1 [file peerj-cs-10-2244-s001.zip › Code/styleSheet.qss]

    QWidget{
        background:#F1F1F3;
        border-top-right-radius:20px;
        border-top-left-radius:20px;
        border-bottom-right-radius:20px;
        border-bottom-left-radius:20px;

    }
    QWidget#widget_navigation{
        background:#767676;
        border-top:1px solid #767676;
        border-bottom:1px solid #767676;
        border-right:1px solid #767676;
    }

    QStackedWidget{
        background:#767676;
        border-top:1px solid #F1F1F3;
        border-bottom:1px solid #F1F1F3;
        border-right:1px solid #F1F1F3;
        border-top-right-radius:20px;
        border-bottom-right-radius:20px;
    }

    QPushButton#pushButton_close{background:#F76677;border-radius:10px;}
    QPushButton#pushButton_close:hover{background:red;}
    QPushButton#pushButton_mini{background:#66E167;border-radius:10px;}
    QPushButton#pushButton_mini:hover{background:green;}
    QPushButton{
        border:none;
        border-bottom:1px solid white;
    }
    QPushButton
             {text-align : center;
             background-color : white;
             font: bold;
             border-color: gray;
             border-width: 2px;
             border-radius: 10px;
             padding: 2px;
             height : 16px;
             border-style: outset;
             font-size:26px;
             font-weight:700;
             font-family: "Helvetica Neue", Helvetica, Arial, sans-serif;}
    QPushButton:pressed
             {text-align : center;
             background-color : light gray;
             font: bold;
             border-color: gray;
             border-width: 2px;
             border-radius: 10px;
             padding: 2px;
             height : 14px;
             border-style: outset;
             font : 14px;}
       QPushButton[level="right"]
             {text-align : center;
             background-color : white;
             font: bold;
             border-color: gray;
             border-width: 2px;
             border-radius: 10px;
             padding: 2px;
             height : 16px;
             border-style: outset;
             font-size:18px;
             font-weight:700;
             font-family: "Helvetica Neue", Helvetica, Arial, sans-serif;}
       QPushButton[level="right"]:pressed
             {text-align : center;
             background-color : light gray;
             font: bold;
             border-color: gray;
             border-width: 2px;
             border-radius: 10px;
             padding: 2px;
             height : 14px;
             border-style: outset;
             font : 14px;}
       QPushButton[level="mid"]
             {text-align : center;
             background-color : white;
             font: bold;
             border-color: gray;
             border-width: 2px;
             border-radius: 10px;
             padding: 2px;
             height : 16px;
             border-style: outset;
             font-size:18px;
             font-weight:700;
             font-family: "Helvetica Neue", Helvetica, Arial, sans-serif;}
       QPushButton[level="mid"]:pressed
             {text-align : center;
             background-color : light gray;
             font: bold;
             border-color: gray;
             border-width: 2px;
             border-radius: 10px;
             padding: 2px;
             height : 14px;
             border-style: outset;
             font : 14px;}
    QLabel{
        border:none;
        font-size:23px;
        font-weight:500;
        font-family: "Helvetica Neue", Helvetica, Arial, sans-serif;
    }


    QLabel[level=threshold]{
        border:none;
        font-size:20px;
        font-weight:500;
        font-family: "Helvetica Neue", Helvetica, Arial, sans-serif;
    }
    QLabel[level="right"]{
        border-color: gray;
        border-style: solid;
        border-width: 1px;
        border-radius: 0px;
        font-size:18px;
        font-weight:500;
        font-family: "Helvetica Neue", Helvetica, Arial, sans-serif;
    }
    QLabel[only="yes"]{
        border-radius: 10px;
    }
    QTextEdit{
        background:#9da5a3;
        color:white;
        border-radius:20px;
        font-size:20px;
        font-weight:300;
        font-family: "Helvetica Neue", Helvetica, Arial, sans-serif;
    }
    QLineEdit{
        background:white;
        border-color:black;
        border-width: 2px;
        border-radius:20px;
        font-size:25px;
        font-weight:300;
        font-family: "Helvetica Neue", Helvetica, Arial, sans-serif;
    }
    QRadioButton{
        spacing: 2px;
        color: black;
        font-size:25px;
        font-weight:300;
        font-family: "Helvetica Neue", Helvetica, Arial, sans-serif;
    }
    QRadioButton::indicator {
    width: 35px;
    height: 20px;
    }

QComboBox{
    font-size:25px;
    font-weight:200;
    font-family: "Helvetica Neue", Helvetica, Arial, sans-serif;
    border:1px solid gray;
    border-radius:3px;
    padding: 5px;
    min-width:40px;
    background: qlineargradient(x1: 0, y1: 0, x2: 0, y2: 1,stop: 0 #55aaff, stop: 0.4 #75bdff,stop: 0.5 #7ec1ff, stop: 1.0 #b8deff);
    }


QTableView
{
    background-color: #F1F1F3;
    alternate-background-color:#F1F1F3;
    border-radius:5px;
}
QTableView QTableCornerButton::section {
    background-color: #55aaff;
    font: bold 11pt;
 }

QHeaderView::section{
    background-color:#55aaff;
}


QScrollBar:vertical {
    border: 0px;
    background:rgba(255,255,255,0);
    width: 10px;
}
