# Supplementary material for: Anonymous group structure algorithm based on community structure
Source: PeerJ Comput Sci. 2024 Sep 18;10:e2244. doi: 10.7717/peerj-cs.2244 (PMC11419626; doi:10.7717/peerj-cs.2244)
Supplement: Supplemental Information 1 [file peerj-cs-10-2244-s001.zip › Code/K_L_2.py]

#OK
# -*- coding: utf-8 -*-
import networkx as nx
import time
import random
import  network_util
class KernighanLin:
    def __init__(self,graph):
        self.graph = graph
        self.id_begin = graph.graph["id_begin"]
        self.id_end = graph.graph["id_end"]
        for i in range(self.id_begin, self.id_end+ 1):
            self.graph.nodes[i]['d_value'] = 0
        self.init_divide()
        self.get_d_value()
        self.ad_nodes = network_util.get_ad_nodes(self.graph)

    def init_divide(self):
        order = [i for i in range(self.id_begin, self.id_end+ 1)]
        ini_result = [0]* (len(order)+self.id_begin)
        random.shuffle(order)
        #print order
        for i in order[0:len(order) / 2]:
            self.graph.nodes[i]["d_label"] = 0
            ini_result[i-self.id_begin] = 0
        for i in order[len(order) / 2:len(order)]:
            self.graph.nodes[i]["d_label"] = 1
            ini_result[i-self.id_begin]  = 1
        return ini_result

    def get_d_value(self):
        ad_nodes = {}
        for i in range(self.id_begin, self.id_end + 1):
            self.graph.nodes[i]['d_value'] = 0

        for ad_tuple in self.graph.adjacency():
            current_node = ad_tuple[0]
            ad_nodes = ad_tuple[1].keys()
            for ad_node in ad_nodes:
                if (self.graph.nodes[current_node]['d_label'] != self.graph.nodes[ad_node]['d_label']):
                    self.graph.nodes[current_node]['d_value'] += 1
                else:
                    self.graph.nodes[current_node]['d_value'] -= 1
            # print str(current_node)+':'+str(graph.nodes[current_node]['d_value'])


    def get_result(self):
        result_1 = [None] * (self.graph.number_of_nodes() + 1)
        number_of_community = 2
        result = {}
        for node, label in self.graph.nodes(data='d_label'):
            if (label == 0):
                result_1[node] = 0
            else:
                result_1[node] = 1
        result_1 = [i for i in result_1 if i != None]
        return result_1,number_of_community

    def partition(self):
        # initial partition: first half is group A, second half is B
        ini_result = self.init_divide()
        self.get_d_value()
        group_a = []
        group_b = []
        begin_result = list(ini_result)
        record = []
        all_result = []
        for i in range(self.id_begin, self.id_end + 1):
            if self.graph.nodes[i]['d_label'] == 0:
                group_a.append(self.graph.nodes[i]['id'])
            elif self.graph.nodes[i]['d_label'] == 1:
                group_b.append(self.graph.nodes[i]['id'])

        d_values = {v[0]: v[1]['d_value'] for v in self.graph.nodes(data=True)}
        gains = []  # [ ([a, b], gain), ... ]

        # while there are unvisited vertices
        for n in range(self.graph.number_of_nodes() / 2):
            #print n
            # choose a ex_node_pair that maximizes gain
            max_gain = float("-inf")  # -infinity
            ex_node_pair,max_gain =  network_util.get_gain(group_a, group_b, d_values, max_gain,self.ad_nodes)
            # mark that ex_node_pair as visited
            a = ex_node_pair[0]
            b = ex_node_pair[1]
            group_a.remove(a)
            group_b.remove(b)
            gains.append([[a, b], max_gain])
            # update D_values of other unvisited nodes connected to a and b, as if a and b are swapped
            #d_values = test_jit.updata_d_value(self.ad_nodes,group_a,group_b,d_values,ex_node_pair)
            for x in group_a:
                x_ad = self.ad_nodes[x]
                c_xa = 1 if a in x_ad else 0
                c_xb = 1 if b in x_ad else 0
                if c_xa == 0 and c_xb == 0:
                    continue
                d_values[x] += 2 * (c_xa) - 2 * (c_xb)

            for y in group_b:
                # y_ad = self.graph[y['id']].keys()
                y_ad = self.ad_nodes[y]
                c_ya = 1 if a in y_ad else 0
                c_yb = 1 if b in y_ad else 0
                if c_ya == 0 and c_yb == 0:
                    continue
                d_values[y] += 2 * (c_yb) - 2 * (c_ya)
        # find k that maximizes the sum g_magraph.nodes[i]x
        g_max = -1 * float("inf")
        max_position = 0
        g_sum = [0]
        for k in range(0, len(gains)):
            g_sum.append(g_sum[k] + gains[k][1])
            if g_sum[k+1] > g_max:
                if max_position ==  k or  max_position + 1 == k:
                    node_1 =gains[k][0][0]
                    node_2 = gains[k][0][1]
                    gain_value = gains[k][1]
                    # Record data and send out
                    record.append([[node_1,node_2],gain_value])
                    temp = ini_result[node_1 - self.id_begin]
                    ini_result[node_1 - self.id_begin] = ini_result[node_2 - self.id_begin]
                    ini_result[node_2 -self.id_begin] = temp
                    all_result.append([list(ini_result),2])

                    self.graph.nodes[node_1]['d_label'] = 1
                    self.graph.nodes[node_2]['d_label'] = 0
                else:
                    for j in range(max_position+1,k+1):
                        node_1 = gains[j][0][0]
                        node_2 = gains[j][0][1]
                        gain_value= gains[j][1]
                        # Record data and send out
                        record.append([[node_1, node_2],gain_value])
                        temp = ini_result[node_1 - self.id_begin]
                        ini_result[node_1 - self.id_begin] = ini_result[node_2 - self.id_begin]
                        ini_result[node_2 - self.id_begin] = temp
                        all_result.append([list(ini_result), 2])

                        self.graph.nodes[node_1]['d_label'] = 1
                        self.graph.nodes[node_2]['d_label'] = 0
                max_position = k
                g_max = g_sum[k+1]
        result_final,number_of_community= self.get_result()
        return  result_final,number_of_community,record,begin_result,all_result
