# Supplementary material for: Anonymous group structure algorithm based on community structure
Source: PeerJ Comput Sci. 2024 Sep 18;10:e2244. doi: 10.7717/peerj-cs.2244 (PMC11419626; doi:10.7717/peerj-cs.2244)
Supplement: Supplemental Information 1 [file peerj-cs-10-2244-s001.zip › Code/plot_util.py]

# -*- coding: utf-8 -*-
from igraph import *
import numpy as np
import networkx as nx
import random

class net_util:
    def __init__(self,filename,type,layout):
        self.filename = filename
        self.layout = layout
        if type == "gml":
            self.graph = Graph.Read_GML(filename)
        if type == "edgelist":
            self.graph = Graph.Read_Edgelist(filename,directed=False)
        Graph.to_undirected(self.graph)

    def randomcolor(self,count):
        colors = [None] * count
        number = lambda: random.randint(0, 255)
        for i in range(count):
            if i not in colors:
                colors[i] ='#%02X%02X%02X' % (number(), number(), number())
            else:
                count -= 1
        return colors


    def get_color(self):
        colors = ["#2BAADE","#79DD8F","#E456E0","#8FC016","#D36833","#F196AA","#1CEE4E","#13ddd2","#ADCEB1","#F0D233","#9822F4","#A2903A","#E43809","#E3E5AE","#A3AFCD","#DD1382","#2220A4","#259E45","#BA7EF2","#CCFD56","#75734F"]
        return colors

    #divided_result：list, with subscripts representing nodes and values representing communities
    def plot_network(self,divided_result,number_of_community,flag = 1,save_filename = "",pair = [],color_flag = 0):
        #colors_type = ["yellow", "red", "green", "coral", "cyan", "pink",  "gray", "blue", "green yellow", "orange", "light blue", "hot pink", "light green", "gold","white","mauve","Turquoise","Tomato","Powder Blue","Brown","#58f26c" ]
        colors_type =self.get_color()
        label = divided_result
        self.graph.vs["community_label"] = label #You can't use labels, they are displayed as node names by default when drawing.
        #print label
        try:
            self.graph.vs["name"] = [str(int(i)) for i in self.graph.vs["id"]]
        except KeyError:
            self.graph.delete_vertices(0)
            self.graph.vs["name"] = [i for i in range(0,self.graph.vcount())]
        self.graph.vs["kong"] = [""]*self.graph.vcount()
        #print self.graph.vs["name"]
        #layout = self.graph.layout("fr")# fr  graphopt mds
        if(self.filename not  in self.layout.keys()):
            self.layout[self.filename] =  self.graph.layout_fruchterman_reingold(maxdelta=self.graph.vcount())
        #layout = self.graph.layout_drl()
        visual_style = {}
        visual_style["layout"] = self.layout[self.filename]
        #visual_style["keep_aspect_ratio"] = True
        if self.graph.vcount() > 200:
            visual_style["vertex_labe"] = self.graph.vs["kong"]
            visual_style["vertex_size"] = 10
            visual_style["bbox"] = (800, 800)
        else:
            visual_style["vertex_label"] = self.graph.vs["name"]
            visual_style["vertex_size"] = 20
            visual_style["bbox"] = (500, 500)
        visual_style["edge_curved"] = 0.2
        visual_style["margin"] = 20
        try:
            visual_style["vertex_color"] = [colors_type[int(i)+color_flag] for i in label]
        except Exception as e:
            visual_style["vertex_color"] = self.randomcolor(number_of_community)
        frame_color = [colors_type[int(i)+color_flag] for i in label]
        frame_size = [1] * 200
        shape = ["circle"] * self.graph.vcount()
        groups = {}
        try:
            if(len(pair) != 0):
                for m in range(len(pair)):
                    shape[pair[m]] = "triangle"
                    frame_color[pair[m]] = "red"
                    frame_size[pair[m]] = 3
                    groups[tuple(pair)] = "green"
        except Exception as e:
            pass
        visual_style["mark_groups"] = groups
        visual_style["vertex_frame_color"] = frame_color
        visual_style["vertex_frame_width"] = frame_size
        visual_style["vertex_shape"] = shape
        # plot(g, "4.png",**visual_style)
        #print "save_filename ="+save_filename
        if save_filename != "":
            figure_name = (self.filename.split(".")[0]).split("/")[-1] + save_filename
        else:
            if(flag == 0):
                figure_name = (self.filename.split(".")[0]).split("/")[-1] + "_raw.png"
            else:
                figure_name = (self.filename.split(".")[0]).split("/")[-1]+".png"
        plot(self.graph, figure_name, **visual_style)
        return figure_name,self.layout

    def get_adjacency(self):
        g_i = nx.Graph(self.graph.get_edgelist())
        g_n = nx.adjacency_matrix(g_i).todense()
        return np.mat(g_n)
    #
    # Calculation module degree
    #A graph adjacency matrix
    #S The community division of the node. The column represents the community and the row represents the node. If the node is in the community, fill in 1, otherwise fill in 0.
    def get_S(self,divided_result,number_of_community):
        S = [None] * len(divided_result)
        for i in range(len(S)) :
            S[i] = [0]*number_of_community
        for i in range(len(divided_result)):
            S[i][divided_result[i]] = 1
        return np.mat(S)

    def get_modularity(self,divide_result,number_of_community):
        A = self.get_adjacency()
        #print "number_of_community"+str(number_of_community)
        S = self.get_S(divide_result,number_of_community)
        m = A.sum(axis=0).sum(axis=1)/2
        k = A.sum(axis=1)
        a = np.tile(k,(1,A.shape[0]))
        b = np.tile(k.T,(A.shape[0],1))
        B = A - np.multiply(a,b)/float(2*m)
        Q = np.multiply(1/float(2*m),np.trace(S.T*B*S))
        return Q
