# Supplementary material for: Anonymous group structure algorithm based on community structure
Source: PeerJ Comput Sci. 2024 Sep 18;10:e2244. doi: 10.7717/peerj-cs.2244 (PMC11419626; doi:10.7717/peerj-cs.2244)
Supplement: Supplemental Information 1 [file peerj-cs-10-2244-s001.zip › Code/label_propagation_2.py]

#OK
# -*- coding: utf-8 -*-
import networkx as nx
import time
import random
import union_Find
from plot_util import  net_util
from PIL import Image
import docx
import network_util
class label_propagation:
    def __init__(self,graph):

        self.graph = graph
        self.id_begin = graph.graph["id_begin"]
        self.id_end = graph.graph["id_end"]
        self.ad_nodes = network_util.get_ad_nodes(self.graph)
        self.node_count = self.graph.number_of_nodes()

    # Returns the largest label among node's neighbor nodes
    def get_ads_max(self,node,label):
        ad_list = self.ad_nodes[node]
        container = {}
        for i in ad_list:
            max_prob_node = label[i]
            container[max_prob_node] = container.setdefault(max_prob_node, 0) + 1
        container_items = container.items()
        container_items.sort(key=lambda con: con[1], reverse=True)
        #print container_items
        ads_max_list = [key for key,value in container_items if value ==container_items[0][1]]
        ads_max_prob = container_items[0][1]
        return ads_max_list
#algorithm stop condition： all nodes have the same label as most of the neighboring nodes or if the number of iterations achieve threshold
    def check_ok(self,label):
        for i in range(self.id_begin,self.id_end+1):
            source_max_node = label[i]
            ads_max_list= self.get_ads_max(i,label)
            #print "{}:{}".format(source_max_node,ads_max_list)
            if(source_max_node in  ads_max_list ):   #
                continue
            else:
                return False
        return True


    def partition(self):
        label = {}
        all_result = []
        record = {}
        for i in range(self.id_begin, self.id_end + 1):
            label[i] = i
        t = 0
        while(True):
            t += 1
            #print  t
            no_update_node = range(self.id_begin, self.id_end + 1)
            temp = []
            while(len(no_update_node) != 0):
                source = random.sample(no_update_node, 1)[0]
                no_update_node.remove(source)
                ad_max_list =self.get_ads_max(source,label)
                ad_max_node = random.sample(ad_max_list,1)[0]
                temp.append([source,ad_max_node])
                label[source] = ad_max_node
            record[t] = temp
            all_result.append(self.get_result(label))
            if self.check_ok(label):
                break
        result_temp = self.get_result(label)
        result_final = result_temp[0]
        number_of_community = result_temp[1]
        return result_final, number_of_community, record,all_result
    def get_result(self,label):
        result = [label[i] for i in range(self.id_begin,self.id_end+1) ]
        order = list(set(result))
        order = sorted(order)
        for i in range(self.node_count):
            result[i] = order.index(result[i])
        return [result,len(order)]
