# Supplementary material for: Anonymous group structure algorithm based on community structure
Source: PeerJ Comput Sci. 2024 Sep 18;10:e2244. doi: 10.7717/peerj-cs.2244 (PMC11419626; doi:10.7717/peerj-cs.2244)
Supplement: Supplemental Information 1 [file peerj-cs-10-2244-s001.zip › Code/UI_data_util.py]

# -*- coding: utf-8 -*-
import traceback

import  networkx as nx
from K_L_2 import KernighanLin
from label_propagation_2 import  label_propagation as lp
from method_similarity_2 import  similarity as simi
from plot_util import  net_util
import time
import network_util

graph = None
graph_name = ""
n_util =None
current_page = -1
layout = {}
def load_data(filename,file_type):
    global  n_util
    global graph_name
    global layout
    graph_name = filename
    if file_type == "gml":
        graph = nx.read_gml(filename, label='id')
    if file_type == "edgelist":
        graph = nx.read_edgelist(filename, nodetype=int)
    graph = graph.to_undirected()
    node_id = list(graph.nodes)
    id_begin = node_id[0]  # graph[i]  i may be 0 or 1, based on the id number of gml
    id_end = node_id[-1]
    #id_end = node_id[len(node_id) - 1]
    # id_begin id_end Properties of graphs, always present
    graph.graph['id_begin'] = id_begin
    graph.graph['id_end'] = id_end
    for i in range(id_begin, id_end + 1):
        graph.nodes[i]['id'] = i
    n_util = net_util(filename, file_type,layout)
    return graph
    # Get the adjacency list of all nodes

def get_community_result(result,number_of_community):
    result_2 = {}
    begin =  int(graph.graph['id_begin'])
    for k in range(number_of_community):
        result_2[k] = []
    for i in range(len(result)):
        if(begin == 1):
            result_2[result[i]].append(i+1)
        if(begin == 0):
            result_2[result[i]].append(i)
    return  result_2

def factory_algorithm(alg_name,filename,file_type,threshold):
    global  graph
    if graph == None or graph_name != filename:
        graph =load_data(filename, file_type)
    if  str.upper(alg_name) == 'KLA':
        k_l = KernighanLin(graph)
        return k_l
    elif str.upper(alg_name) == 'NSA':
        s_m = simi(graph,threshold)
        return s_m
    elif str.upper(alg_name) == 'LPA':
        l_p = lp(graph)
        return l_p
def get_threshold_scope(filename,file_type):
    global graph
    graph = load_data(filename, file_type)
    nodes = graph.number_of_nodes()
    edges = graph.number_of_edges()
    s_m = simi(graph)
    average, max_thre, min_thre = s_m.get_average_simi()
    return average,max_thre,min_thre,nodes,edges

def get_raw_picture(filename,file_type):
    global n_util
    global graph
    flag = 0  #Represents the generation of undivided topology map
    if graph == None or graph_name != filename:
        graph =load_data(filename,file_type)
    result = [0]*graph.number_of_nodes()
    picture_path,lay = n_util.plot_network(result,0,flag)
    return picture_path


def get_final_result(alg_name,filename,file_type,threshold=[0.17,0.35]):
    max_Q = -1
    global  n_util
    method = factory_algorithm(alg_name, filename, file_type,threshold)

    number_of_nodes = method.graph.number_of_nodes()
    #print "节点数：" +str(number_of_nodes)
    #print "边数:"+str(method.graph.number_of_edges())
    if number_of_nodes < 200:
        #circle = 25
        circle = 1
    else:
        circle = 1
    for i in range(circle):

        #start = time.time()
        result,number_of_community = method.partition()
        #end = time.time()
        Q = n_util.get_modularity(result, number_of_community)
        #print "%d:Q=%f" % (i, Q)
        if (Q >= max_Q):
            #print max_Q
            max_Q = Q
            f_result = [result]
            number = [number_of_community]
        #util = net_util(filename,file_type)
    Q = n_util.get_modularity(f_result[0], number[0])
    n_util.plot_network(f_result[0],number[0])
    return [get_community_result(f_result[0],number[0])],number,Q

def KLA(alg_name,filename,file_type,threshold=[0.17,0.35],circle = 1):
    id_begin = int(graph.graph['id_begin'])
    global  n_util
    method = factory_algorithm(alg_name, filename, file_type,threshold)
    max_Q = 0
    #start = time.time()
    for i in range(circle):
        if(alg_name == "KLA"):
            result,number_of_community,record,ini_result,all_result = method.partition()
        elif(alg_name == "NSA"):
            result, number_of_community,record,record_2,all_result = method.partition()
        elif(alg_name == "LPA"):
            result, number_of_community, record, all_result = method.partition()
            #util = net_util(filename,file_type)
        Q = n_util.get_modularity(result,number_of_community)
        if (Q >= max_Q):
            max_Q = Q
            final_result = result
            final_number_of_community = number_of_community
            final_record = record
            final_all_result = all_result
            if (alg_name == "KLA"):
                final_ini_result = ini_result
            elif (alg_name == "NSA"):
                final_record_2 = record_2
        #figureName = n_util.plot_network(ini_result, number[0],"ini_result_kL.png")
        #return [get_community_result(f_result[0],number[0])],number,Q,gains,figureName
    #Convert results to community-by-community form
    text_result =  get_community_result(final_result,final_number_of_community)
    if(alg_name == "KLA"):
        return text_result, final_number_of_community, max_Q, id_begin,final_record,final_ini_result ,final_all_result
    elif(alg_name == "NSA"):
        return  text_result,final_number_of_community,max_Q,id_begin,final_record,final_record_2,final_all_result
    elif(alg_name == "LPA"):
        return text_result,final_number_of_community,max_Q,id_begin,final_record,final_all_result

def plot_network(result,number_of_node,save_name,pair,color_flag = 0):
    figureName,lay = n_util.plot_network(result,number_of_node,save_filename = save_name,pair = pair,color_flag = color_flag)
    return figureName

def get_real_network():
    result = [None]*62
    file_name = "dolphins_real.txt"
    with open(file_name) as read_file:
        i = 0
        for line in read_file:
            line = line.rsplit()  #['1', '1']
            node = int(line[0])
            community = int(line[1])-1
            result[node] = community
    print(result)
    n_util =net_util("dolphins.gml","gml")
    figureName,lay = n_util.plot_network(result,2,save_filename ="dolphins_real.png")

#if __name__ == '__main__':
#    get_real_network()
