# Supplementary material for: Anonymous group structure algorithm based on community structure
Source: PeerJ Comput Sci. 2024 Sep 18;10:e2244. doi: 10.7717/peerj-cs.2244 (PMC11419626; doi:10.7717/peerj-cs.2244)
Supplement: Supplemental Information 1 [file peerj-cs-10-2244-s001.zip › Code/union_Find.py]

# -*- coding: utf-8 -*-
class UnionFind(object):
    """UnionFind class"""

    def __init__(self, n):
        """The set of UnionFind of length n"""
        self.len = n
        self.uf = [-1 for i in range(n+1)]
        self.sets_count = n  # Determine how many sets are in a UnionFind set, initialized to be independent of each other by default.

    def find(self, p):
        """Find the root node of p"""
        r = p  # initial p
        while self.uf[p] >= 0:
            p = self.uf[p]
        while r != p:  # Path compression, search down the node ancestor all point to the root node
            self.uf[r], r = p, self.uf[r]
        return p
    def find_all(self):
        for i in range(0,self.len+1):
            self.find(i)
    def union(self, p, q):
        """Connect p,q so that q points to p."""

        proot = self.find(p)
        qroot = self.find(q)
        if proot == qroot:
            return  False
        elif self.uf[proot] > self.uf[qroot]:   # Comparing negative numbers, the scale on the left is smaller
            self.uf[qroot] += self.uf[proot]
            self.uf[proot] = qroot
        else:
            self.uf[proot] += self.uf[qroot]
            self.uf[qroot] = proot

        self.sets_count -= 1                    # After connection, the total number of sets is reduced by one
        return True
    def is_connected(self, p, q):
        """Determine whether pq is connected"""
        return self.find(p) == self.find(q)  # That is, to determine if two nodes belong to the same ancestor
