# Supplementary material for: Anonymous group structure algorithm based on community structure
Source: PeerJ Comput Sci. 2024 Sep 18;10:e2244. doi: 10.7717/peerj-cs.2244 (PMC11419626; doi:10.7717/peerj-cs.2244)
Supplement: Supplemental Information 1 [file peerj-cs-10-2244-s001.zip › Code/desiger_GUI_2.py]

# -*- coding: utf-8 -*-

# Form implementation generated from reading ui file 'desiger_GUI_2.ui'
#
# Created by: PyQt5 UI code generator 5.6
#
# WARNING! All changes made in this file will be lost!

from PyQt5 import QtCore, QtGui, QtWidgets
from PyQt5.QtCore import pyqtSignal
from PyQt5.QtWidgets import QLabel


class myLabel(QLabel):
    _double_clicked = pyqtSignal()
    def __init__(self,parent=None):
        super(myLabel,self).__init__(parent)
    def mouseDoubleClickEvent(self,e):
        self._double_clicked.emit()
class Ui_MainWindow(object):
    def setupUi(self, MainWindow):
        MainWindow.setObjectName("MainWindow")
        MainWindow.resize(1335, 809)
        icon = QtGui.QIcon()
        icon.addPixmap(QtGui.QPixmap("C:/Users/dellWu/Downloads/logo.ico"), QtGui.QIcon.Normal, QtGui.QIcon.Off)
        MainWindow.setWindowIcon(icon)
        MainWindow.setToolButtonStyle(QtCore.Qt.ToolButtonIconOnly)
        self.widget = QtWidgets.QWidget(MainWindow)
        sizePolicy = QtWidgets.QSizePolicy(QtWidgets.QSizePolicy.Expanding, QtWidgets.QSizePolicy.Expanding)
        sizePolicy.setHorizontalStretch(0)
        sizePolicy.setVerticalStretch(0)
        sizePolicy.setHeightForWidth(self.widget.sizePolicy().hasHeightForWidth())
        self.widget.setSizePolicy(sizePolicy)
        self.widget.setObjectName("widget")
        self.gridLayout = QtWidgets.QGridLayout(self.widget)
        self.gridLayout.setContentsMargins(0, 0, 0, 0)
        self.gridLayout.setSpacing(0)
        self.gridLayout.setObjectName("gridLayout")
        self.stackedWidget = QtWidgets.QStackedWidget(self.widget)
        self.stackedWidget.setLayoutDirection(QtCore.Qt.LeftToRight)
        self.stackedWidget.setStyleSheet(".QStackedWidget{border-right:1px solid #767676;}")
        self.stackedWidget.setObjectName("stackedWidget")
        self.widget_load_file = QtWidgets.QWidget()
        self.widget_load_file.setObjectName("widget_load_file")
        self.label_3 = QtWidgets.QLabel(self.widget_load_file)
        self.label_3.setGeometry(QtCore.QRect(190, 200, 291, 81))
        self.label_3.setObjectName("label_3")
        self.label_title = QtWidgets.QLabel(self.widget_load_file)
        self.label_title.setGeometry(QtCore.QRect(140, 90, 531, 81))
        self.label_title.setAlignment(QtCore.Qt.AlignCenter)
        self.label_title.setObjectName("label_title")
        self.button_load_file = QtWidgets.QPushButton(self.widget_load_file)
        self.button_load_file.setGeometry(QtCore.QRect(450, 310, 111, 41))
        sizePolicy = QtWidgets.QSizePolicy(QtWidgets.QSizePolicy.Minimum, QtWidgets.QSizePolicy.Ignored)
        sizePolicy.setHorizontalStretch(0)
        sizePolicy.setVerticalStretch(0)
        sizePolicy.setHeightForWidth(self.button_load_file.sizePolicy().hasHeightForWidth())
        self.button_load_file.setSizePolicy(sizePolicy)
        self.button_load_file.setObjectName("button_load_file")
        self.label_14 = QtWidgets.QLabel(self.widget_load_file)
        self.label_14.setGeometry(QtCore.QRect(300, 530, 261, 61))
        self.label_14.setObjectName("label_14")
        self.label_15 = QtWidgets.QLabel(self.widget_load_file)
        self.label_15.setGeometry(QtCore.QRect(300, 600, 281, 61))
        self.label_15.setObjectName("label_15")
        self.label_13 = QtWidgets.QLabel(self.widget_load_file)
        self.label_13.setGeometry(QtCore.QRect(300, 460, 261, 51))
        self.label_13.setObjectName("label_13")
        self.label_9 = QtWidgets.QLabel(self.widget_load_file)
        self.label_9.setGeometry(QtCore.QRect(300, 380, 261, 51))
        self.label_9.setObjectName("label_9")
        self.label_7 = QtWidgets.QLabel(self.widget_load_file)
        self.label_7.setGeometry(QtCore.QRect(300, 310, 71, 41))
        self.label_7.setObjectName("label_7")
        self.stackedWidget.addWidget(self.widget_load_file)
        self.widget_hello = QtWidgets.QWidget()
        self.widget_hello.setObjectName("widget_hello")
        self.gridLayout_4 = QtWidgets.QGridLayout(self.widget_hello)
        self.gridLayout_4.setContentsMargins(0, 0, 0, 0)
        self.gridLayout_4.setSpacing(0)
        self.gridLayout_4.setObjectName("gridLayout_4")
        self.label_show_message = QtWidgets.QLabel(self.widget_hello)
        sizePolicy = QtWidgets.QSizePolicy(QtWidgets.QSizePolicy.Ignored, QtWidgets.QSizePolicy.Ignored)
        sizePolicy.setHorizontalStretch(0)
        sizePolicy.setVerticalStretch(0)
        sizePolicy.setHeightForWidth(self.label_show_message.sizePolicy().hasHeightForWidth())
        self.label_show_message.setSizePolicy(sizePolicy)
        self.label_show_message.setMaximumSize(QtCore.QSize(908, 809))
        self.label_show_message.setText("")
        self.label_show_message.setObjectName("label_show_message")
        self.gridLayout_4.addWidget(self.label_show_message, 0, 0, 1, 1)
        self.stackedWidget.addWidget(self.widget_hello)
        self.widget_seletFile = QtWidgets.QWidget()
        self.widget_seletFile.setObjectName("widget_seletFile")
        self.select_old_file_comboBox = QtWidgets.QComboBox(self.widget_seletFile)
        self.select_old_file_comboBox.setGeometry(QtCore.QRect(200, 70, 381, 51))
        self.select_old_file_comboBox.setObjectName("select_old_file_comboBox")
        self.label_select_file_2 = QtWidgets.QLabel(self.widget_seletFile)
        self.label_select_file_2.setGeometry(QtCore.QRect(80, 20, 581, 43))
        self.label_select_file_2.setObjectName("label_select_file_2")
        self.label_2 = QtWidgets.QLabel(self.widget_seletFile)
        self.label_2.setGeometry(QtCore.QRect(80, 160, 651, 25))
        self.label_2.setMaximumSize(QtCore.QSize(908, 809))
        self.label_2.setObjectName("label_2")
        self.label_show_raw_picture = myLabel(self.widget_seletFile)
        self.label_show_raw_picture.setGeometry(QtCore.QRect(120, 200, 591, 499))
        self.label_show_raw_picture.setMaximumSize(QtCore.QSize(860, 499))
        self.label_show_raw_picture.setFrameShadow(QtWidgets.QFrame.Plain)
        self.label_show_raw_picture.setText("")
        self.label_show_raw_picture.setObjectName("label_show_raw_picture")
        self.layoutWidget = QtWidgets.QWidget(self.widget_seletFile)
        self.layoutWidget.setGeometry(QtCore.QRect(170, 710, 511, 51))
        self.layoutWidget.setObjectName("layoutWidget")
        self.horizontalLayout_8 = QtWidgets.QHBoxLayout(self.layoutWidget)
        self.horizontalLayout_8.setContentsMargins(0, 0, 0, 0)
        self.horizontalLayout_8.setSpacing(0)
        self.horizontalLayout_8.setObjectName("horizontalLayout_8")
        self.button_mid_loadfFile = QtWidgets.QPushButton(self.layoutWidget)
        sizePolicy = QtWidgets.QSizePolicy(QtWidgets.QSizePolicy.Minimum, QtWidgets.QSizePolicy.Expanding)
        sizePolicy.setHorizontalStretch(0)
        sizePolicy.setVerticalStretch(0)
        sizePolicy.setHeightForWidth(self.button_mid_loadfFile.sizePolicy().hasHeightForWidth())
        self.button_mid_loadfFile.setSizePolicy(sizePolicy)
        self.button_mid_loadfFile.setObjectName("button_mid_loadfFile")
        self.horizontalLayout_8.addWidget(self.button_mid_loadfFile)
        spacerItem = QtWidgets.QSpacerItem(40, 20, QtWidgets.QSizePolicy.Expanding, QtWidgets.QSizePolicy.Minimum)
        self.horizontalLayout_8.addItem(spacerItem)
        self.button_mid_selectAlgorithm = QtWidgets.QPushButton(self.layoutWidget)
        sizePolicy = QtWidgets.QSizePolicy(QtWidgets.QSizePolicy.Minimum, QtWidgets.QSizePolicy.Expanding)
        sizePolicy.setHorizontalStretch(0)
        sizePolicy.setVerticalStretch(0)
        sizePolicy.setHeightForWidth(self.button_mid_selectAlgorithm.sizePolicy().hasHeightForWidth())
        self.button_mid_selectAlgorithm.setSizePolicy(sizePolicy)
        self.button_mid_selectAlgorithm.setObjectName("button_mid_selectAlgorithm")
        self.horizontalLayout_8.addWidget(self.button_mid_selectAlgorithm)
        self.horizontalLayout_8.setStretch(0, 2)
        self.horizontalLayout_8.setStretch(1, 3)
        self.horizontalLayout_8.setStretch(2, 2)
        self.stackedWidget.addWidget(self.widget_seletFile)
        self.widget_fill_message = QtWidgets.QWidget()
        self.widget_fill_message.setObjectName("widget_fill_message")
        self.gridLayout_3 = QtWidgets.QGridLayout(self.widget_fill_message)
        self.gridLayout_3.setContentsMargins(130, 100, 30, 95)
        self.gridLayout_3.setObjectName("gridLayout_3")
        self.verticalLayout_3 = QtWidgets.QVBoxLayout()
        self.verticalLayout_3.setObjectName("verticalLayout_3")
        self.label_select_file = QtWidgets.QLabel(self.widget_fill_message)
        self.label_select_file.setObjectName("label_select_file")
        self.verticalLayout_3.addWidget(self.label_select_file)
        self.horizontalLayout_3 = QtWidgets.QHBoxLayout()
        self.horizontalLayout_3.setObjectName("horizontalLayout_3")
        spacerItem1 = QtWidgets.QSpacerItem(40, 20, QtWidgets.QSizePolicy.Expanding, QtWidgets.QSizePolicy.Minimum)
        self.horizontalLayout_3.addItem(spacerItem1)
        self.label_show_fileName = QtWidgets.QLabel(self.widget_fill_message)
        self.label_show_fileName.setText("")
        self.label_show_fileName.setObjectName("label_show_fileName")
        self.horizontalLayout_3.addWidget(self.label_show_fileName)
        spacerItem2 = QtWidgets.QSpacerItem(40, 20, QtWidgets.QSizePolicy.Expanding, QtWidgets.QSizePolicy.Minimum)
        self.horizontalLayout_3.addItem(spacerItem2)
        self.horizontalLayout_3.setStretch(0, 1)
        self.horizontalLayout_3.setStretch(1, 2)
        self.horizontalLayout_3.setStretch(2, 1)
        self.verticalLayout_3.addLayout(self.horizontalLayout_3)
        self.label_select_algorithm = QtWidgets.QLabel(self.widget_fill_message)
        self.label_select_algorithm.setObjectName("label_select_algorithm")
        self.verticalLayout_3.addWidget(self.label_select_algorithm)
        self.verticalLayout_4 = QtWidgets.QVBoxLayout()
        self.verticalLayout_4.setObjectName("verticalLayout_4")
        self.horizontalLayout_4 = QtWidgets.QHBoxLayout()
        self.horizontalLayout_4.setObjectName("horizontalLayout_4")
        spacerItem3 = QtWidgets.QSpacerItem(40, 20, QtWidgets.QSizePolicy.Expanding, QtWidgets.QSizePolicy.Minimum)
        self.horizontalLayout_4.addItem(spacerItem3)
        self.KL_radioButton = QtWidgets.QRadioButton(self.widget_fill_message)
        self.KL_radioButton.setObjectName("KL_radioButton")
        self.horizontalLayout_4.addWidget(self.KL_radioButton)
        spacerItem4 = QtWidgets.QSpacerItem(40, 20, QtWidgets.QSizePolicy.Expanding, QtWidgets.QSizePolicy.Minimum)
        self.horizontalLayout_4.addItem(spacerItem4)
        self.horizontalLayout_4.setStretch(0, 1)
        self.horizontalLayout_4.setStretch(1, 3)
        self.horizontalLayout_4.setStretch(2, 1)
        self.verticalLayout_4.addLayout(self.horizontalLayout_4)
        spacerItem5 = QtWidgets.QSpacerItem(20, 40, QtWidgets.QSizePolicy.Minimum, QtWidgets.QSizePolicy.Expanding)
        self.verticalLayout_4.addItem(spacerItem5)
        self.horizontalLayout_5 = QtWidgets.QHBoxLayout()
        self.horizontalLayout_5.setObjectName("horizontalLayout_5")
        spacerItem6 = QtWidgets.QSpacerItem(40, 20, QtWidgets.QSizePolicy.Expanding, QtWidgets.QSizePolicy.Minimum)
        self.horizontalLayout_5.addItem(spacerItem6)
        self.label_propagation_radioButton = QtWidgets.QRadioButton(self.widget_fill_message)
        self.label_propagation_radioButton.setObjectName("label_propagation_radioButton")
        self.horizontalLayout_5.addWidget(self.label_propagation_radioButton)
        spacerItem7 = QtWidgets.QSpacerItem(40, 20, QtWidgets.QSizePolicy.Expanding, QtWidgets.QSizePolicy.Minimum)
        self.horizontalLayout_5.addItem(spacerItem7)
        self.horizontalLayout_5.setStretch(0, 1)
        self.horizontalLayout_5.setStretch(1, 3)
        self.horizontalLayout_5.setStretch(2, 1)
        self.verticalLayout_4.addLayout(self.horizontalLayout_5)
        spacerItem8 = QtWidgets.QSpacerItem(20, 40, QtWidgets.QSizePolicy.Minimum, QtWidgets.QSizePolicy.Expanding)
        self.verticalLayout_4.addItem(spacerItem8)
        self.horizontalLayout_6 = QtWidgets.QHBoxLayout()
        self.horizontalLayout_6.setObjectName("horizontalLayout_6")
        spacerItem9 = QtWidgets.QSpacerItem(40, 20, QtWidgets.QSizePolicy.Expanding, QtWidgets.QSizePolicy.Minimum)
        self.horizontalLayout_6.addItem(spacerItem9)
        self.simi_radioButton = QtWidgets.QRadioButton(self.widget_fill_message)
        self.simi_radioButton.setObjectName("simi_radioButton")
        self.horizontalLayout_6.addWidget(self.simi_radioButton)
        spacerItem10 = QtWidgets.QSpacerItem(40, 20, QtWidgets.QSizePolicy.Expanding, QtWidgets.QSizePolicy.Minimum)
        self.horizontalLayout_6.addItem(spacerItem10)
        self.horizontalLayout_6.setStretch(0, 1)
        self.horizontalLayout_6.setStretch(1, 3)
        self.horizontalLayout_6.setStretch(2, 1)
        self.verticalLayout_4.addLayout(self.horizontalLayout_6)
        spacerItem11 = QtWidgets.QSpacerItem(20, 40, QtWidgets.QSizePolicy.Minimum, QtWidgets.QSizePolicy.Expanding)
        self.verticalLayout_4.addItem(spacerItem11)
        self.verticalLayout_4.setStretch(0, 4)
        self.verticalLayout_4.setStretch(1, 1)
        self.verticalLayout_4.setStretch(2, 4)
        self.verticalLayout_4.setStretch(3, 1)
        self.verticalLayout_4.setStretch(4, 4)
        self.verticalLayout_4.setStretch(5, 1)
        self.verticalLayout_3.addLayout(self.verticalLayout_4)
        self.verticalLayout_3.setStretch(0, 1)
        self.verticalLayout_3.setStretch(1, 2)
        self.verticalLayout_3.setStretch(2, 1)
        self.verticalLayout_3.setStretch(3, 4)
        self.gridLayout_3.addLayout(self.verticalLayout_3, 0, 0, 1, 1)
        self.horizontalLayout_7 = QtWidgets.QHBoxLayout()
        self.horizontalLayout_7.setSpacing(0)
        self.horizontalLayout_7.setObjectName("horizontalLayout_7")
        spacerItem12 = QtWidgets.QSpacerItem(40, 20, QtWidgets.QSizePolicy.Expanding, QtWidgets.QSizePolicy.Minimum)
        self.horizontalLayout_7.addItem(spacerItem12)
        self.button_mid_selectFile = QtWidgets.QPushButton(self.widget_fill_message)
        sizePolicy = QtWidgets.QSizePolicy(QtWidgets.QSizePolicy.Minimum, QtWidgets.QSizePolicy.Expanding)
        sizePolicy.setHorizontalStretch(0)
        sizePolicy.setVerticalStretch(0)
        sizePolicy.setHeightForWidth(self.button_mid_selectFile.sizePolicy().hasHeightForWidth())
        self.button_mid_selectFile.setSizePolicy(sizePolicy)
        self.button_mid_selectFile.setObjectName("button_mid_selectFile")
        self.horizontalLayout_7.addWidget(self.button_mid_selectFile)
        spacerItem13 = QtWidgets.QSpacerItem(40, 20, QtWidgets.QSizePolicy.Expanding, QtWidgets.QSizePolicy.Minimum)
        self.horizontalLayout_7.addItem(spacerItem13)
        self.button_mid_divide = QtWidgets.QPushButton(self.widget_fill_message)
        sizePolicy = QtWidgets.QSizePolicy(QtWidgets.QSizePolicy.Minimum, QtWidgets.QSizePolicy.Expanding)
        sizePolicy.setHorizontalStretch(0)
        sizePolicy.setVerticalStretch(0)
        sizePolicy.setHeightForWidth(self.button_mid_divide.sizePolicy().hasHeightForWidth())
        self.button_mid_divide.setSizePolicy(sizePolicy)
        self.button_mid_divide.setObjectName("button_mid_divide")
        self.horizontalLayout_7.addWidget(self.button_mid_divide)
        spacerItem14 = QtWidgets.QSpacerItem(40, 20, QtWidgets.QSizePolicy.Expanding, QtWidgets.QSizePolicy.Minimum)
        self.horizontalLayout_7.addItem(spacerItem14)
        self.horizontalLayout_7.setStretch(0, 1)
        self.horizontalLayout_7.setStretch(1, 3)
        self.horizontalLayout_7.setStretch(2, 3)
        self.horizontalLayout_7.setStretch(3, 3)
        self.horizontalLayout_7.setStretch(4, 2)
        self.gridLayout_3.addLayout(self.horizontalLayout_7, 3, 0, 1, 1)
        self.verticalLayout_5 = QtWidgets.QVBoxLayout()
        self.verticalLayout_5.setObjectName("verticalLayout_5")
        self.lable_threshold_notice = QtWidgets.QLabel(self.widget_fill_message)
        self.lable_threshold_notice.setObjectName("lable_threshold_notice")
        self.verticalLayout_5.addWidget(self.lable_threshold_notice)
        self.verticalLayout_6 = QtWidgets.QVBoxLayout()
        self.verticalLayout_6.setObjectName("verticalLayout_6")
        self.horizontalLayout = QtWidgets.QHBoxLayout()
        self.horizontalLayout.setObjectName("horizontalLayout")
        spacerItem15 = QtWidgets.QSpacerItem(40, 20, QtWidgets.QSizePolicy.Expanding, QtWidgets.QSizePolicy.Minimum)
        self.horizontalLayout.addItem(spacerItem15)
        self.label_5 = QtWidgets.QLabel(self.widget_fill_message)
        self.label_5.setEnabled(True)
        self.label_5.setObjectName("label_5")
        self.horizontalLayout.addWidget(self.label_5)
        self.threshold_1_shlineEdit = QtWidgets.QLineEdit(self.widget_fill_message)
        self.threshold_1_shlineEdit.setProperty("Visible", False)
        self.threshold_1_shlineEdit.setObjectName("threshold_1_shlineEdit")
        self.horizontalLayout.addWidget(self.threshold_1_shlineEdit)
        spacerItem16 = QtWidgets.QSpacerItem(40, 20, QtWidgets.QSizePolicy.Expanding, QtWidgets.QSizePolicy.Minimum)
        self.horizontalLayout.addItem(spacerItem16)
        self.horizontalLayout.setStretch(0, 5)
        self.horizontalLayout.setStretch(3, 7)
        self.verticalLayout_6.addLayout(self.horizontalLayout)
        self.horizontalLayout_2 = QtWidgets.QHBoxLayout()
        self.horizontalLayout_2.setObjectName("horizontalLayout_2")
        spacerItem17 = QtWidgets.QSpacerItem(40, 20, QtWidgets.QSizePolicy.Expanding, QtWidgets.QSizePolicy.Minimum)
        self.horizontalLayout_2.addItem(spacerItem17)
        self.label_6 = QtWidgets.QLabel(self.widget_fill_message)
        self.label_6.setObjectName("label_6")
        self.horizontalLayout_2.addWidget(self.label_6)
        self.threshold_2_lineEdit = QtWidgets.QLineEdit(self.widget_fill_message)
        self.threshold_2_lineEdit.setObjectName("threshold_2_lineEdit")
        self.horizontalLayout_2.addWidget(self.threshold_2_lineEdit)
        spacerItem18 = QtWidgets.QSpacerItem(40, 20, QtWidgets.QSizePolicy.Expanding, QtWidgets.QSizePolicy.Minimum)
        self.horizontalLayout_2.addItem(spacerItem18)
        self.horizontalLayout_2.setStretch(0, 5)
        self.horizontalLayout_2.setStretch(3, 7)
        self.verticalLayout_6.addLayout(self.horizontalLayout_2)
        self.verticalLayout_6.setStretch(0, 6)
        self.verticalLayout_6.setStretch(1, 6)
        self.verticalLayout_5.addLayout(self.verticalLayout_6)
        self.verticalLayout_5.setStretch(0, 1)
        self.verticalLayout_5.setStretch(1, 7)
        self.gridLayout_3.addLayout(self.verticalLayout_5, 1, 0, 1, 1)
        spacerItem19 = QtWidgets.QSpacerItem(20, 40, QtWidgets.QSizePolicy.Minimum, QtWidgets.QSizePolicy.Expanding)
        self.gridLayout_3.addItem(spacerItem19, 2, 0, 1, 1)
        self.gridLayout_3.setRowStretch(0, 8)
        self.gridLayout_3.setRowStretch(1, 4)
        self.gridLayout_3.setRowStretch(2, 1)
        self.gridLayout_3.setRowStretch(3, 1)
        self.stackedWidget.addWidget(self.widget_fill_message)
        self.widget_show_result = QtWidgets.QWidget()
        self.widget_show_result.setObjectName("widget_show_result")
        self.gridLayout_2 = QtWidgets.QGridLayout(self.widget_show_result)
        self.gridLayout_2.setContentsMargins(50, 30, 10, 30)
        self.gridLayout_2.setSpacing(0)
        self.gridLayout_2.setObjectName("gridLayout_2")
        self.verticalLayout_2 = QtWidgets.QVBoxLayout()
        self.verticalLayout_2.setObjectName("verticalLayout_2")
        self.label_8 = QtWidgets.QLabel(self.widget_show_result)
        self.label_8.setObjectName("label_8")
        self.verticalLayout_2.addWidget(self.label_8)
        self.show_result_textEdit = QtWidgets.QTextEdit(self.widget_show_result)
        self.show_result_textEdit.setObjectName("show_result_textEdit")
        self.verticalLayout_2.addWidget(self.show_result_textEdit)
        self.verticalLayout_2.setStretch(0, 1)
        self.verticalLayout_2.setStretch(1, 20)
        self.gridLayout_2.addLayout(self.verticalLayout_2, 1, 0, 1, 1)
        self.verticalLayout_7 = QtWidgets.QVBoxLayout()
        self.verticalLayout_7.setObjectName("verticalLayout_7")
        self.label = QtWidgets.QLabel(self.widget_show_result)
        self.label.setMaximumSize(QtCore.QSize(908, 809))
        self.label.setObjectName("label")
        self.verticalLayout_7.addWidget(self.label)
        self.show_picture_label = myLabel(self.widget_show_result)
        self.show_picture_label.setMaximumSize(QtCore.QSize(860, 499))
        self.show_picture_label.setFrameShadow(QtWidgets.QFrame.Plain)
        self.show_picture_label.setText("")
        self.show_picture_label.setObjectName("show_picture_label")
        self.verticalLayout_7.addWidget(self.show_picture_label)
        self.verticalLayout_7.setStretch(0, 1)
        self.verticalLayout_7.setStretch(1, 20)
        self.gridLayout_2.addLayout(self.verticalLayout_7, 0, 0, 1, 1)
        self.gridLayout_2.setRowStretch(0, 2)
        self.stackedWidget.addWidget(self.widget_show_result)
        self.gridLayout.addWidget(self.stackedWidget, 0, 1, 1, 1)
        self.widget_navigation = QtWidgets.QWidget(self.widget)
        self.widget_navigation.setObjectName("widget_navigation")
        self.button_loadFile_page = QtWidgets.QPushButton(self.widget_navigation)
        self.button_loadFile_page.setGeometry(QtCore.QRect(40, 90, 191, 61))
        self.button_loadFile_page.setObjectName("button_loadFile_page")
        self.button_select_algorithm_page = QtWidgets.QPushButton(self.widget_navigation)
        self.button_select_algorithm_page.setGeometry(QtCore.QRect(40, 330, 191, 61))
        self.button_select_algorithm_page.setObjectName("button_select_algorithm_page")
        self.button_exit = QtWidgets.QPushButton(self.widget_navigation)
        self.button_exit.setGeometry(QtCore.QRect(40, 690, 191, 61))
        self.button_exit.setObjectName("button_exit")
        self.button_divide_page = QtWidgets.QPushButton(self.widget_navigation)
        self.button_divide_page.setGeometry(QtCore.QRect(40, 450, 191, 61))
        self.button_divide_page.setObjectName("button_divide_page")
        self.button_export_data = QtWidgets.QPushButton(self.widget_navigation)
        self.button_export_data.setGeometry(QtCore.QRect(40, 570, 191, 61))
        self.button_export_data.setObjectName("button_export_data")
        self.pushButton_mini = QtWidgets.QPushButton(self.widget_navigation)
        self.pushButton_mini.setGeometry(QtCore.QRect(70, 20, 35, 35))
        sizePolicy = QtWidgets.QSizePolicy(QtWidgets.QSizePolicy.Fixed, QtWidgets.QSizePolicy.Fixed)
        sizePolicy.setHorizontalStretch(0)
        sizePolicy.setVerticalStretch(0)
        sizePolicy.setHeightForWidth(self.pushButton_mini.sizePolicy().hasHeightForWidth())
        self.pushButton_mini.setSizePolicy(sizePolicy)
        self.pushButton_mini.setText("")
        self.pushButton_mini.setObjectName("pushButton_mini")
        self.pushButton_close = QtWidgets.QPushButton(self.widget_navigation)
        self.pushButton_close.setGeometry(QtCore.QRect(160, 20, 35, 35))
        self.pushButton_close.setText("")
        self.pushButton_close.setObjectName("pushButton_close")
        self.button_select_file_page = QtWidgets.QPushButton(self.widget_navigation)
        self.button_select_file_page.setGeometry(QtCore.QRect(40, 210, 191, 61))
        self.button_select_file_page.setObjectName("button_select_file_page")
        self.gridLayout.addWidget(self.widget_navigation, 0, 0, 1, 1)
        self.stackedWidget_navigation = QtWidgets.QStackedWidget(self.widget)
        self.stackedWidget_navigation.setStyleSheet("")
        self.stackedWidget_navigation.setObjectName("stackedWidget_navigation")
        self.page_KLA = QtWidgets.QWidget()
        self.page_KLA.setObjectName("page_KLA")
        self.tableView_KLA = QtWidgets.QTableView(self.page_KLA)
        self.tableView_KLA.setGeometry(QtCore.QRect(0, 370, 261, 241))
        self.tableView_KLA.setObjectName("tableView_KLA")
        self.label_12 = QtWidgets.QLabel(self.page_KLA)
        self.label_12.setGeometry(QtCore.QRect(30, 340, 201, 31))
        self.label_12.setAlignment(QtCore.Qt.AlignCenter)
        self.label_12.setObjectName("label_12")
        self.button_KLA_next = QtWidgets.QPushButton(self.page_KLA)
        self.button_KLA_next.setGeometry(QtCore.QRect(80, 670, 93, 28))
        self.button_KLA_next.setObjectName("button_KLA_next")
        self.button_KLA_run = QtWidgets.QPushButton(self.page_KLA)
        self.button_KLA_run.setGeometry(QtCore.QRect(80, 710, 93, 28))
        self.button_KLA_run.setObjectName("button_KLA_run")
        self.button_KLA_goNextPage = QtWidgets.QPushButton(self.page_KLA)
        self.button_KLA_goNextPage.setGeometry(QtCore.QRect(150, 760, 93, 28))
        self.button_KLA_goNextPage.setObjectName("button_KLA_goNextPage")
        self.layoutWidget1 = QtWidgets.QWidget(self.page_KLA)
        self.layoutWidget1.setGeometry(QtCore.QRect(10, 31, 241, 271))
        self.layoutWidget1.setObjectName("layoutWidget1")
        self.gridLayout_5 = QtWidgets.QGridLayout(self.layoutWidget1)
        self.gridLayout_5.setContentsMargins(0, 0, 0, 0)
        self.gridLayout_5.setObjectName("gridLayout_5")
        self.label_KLA_network = QtWidgets.QLabel(self.layoutWidget1)
        self.label_KLA_network.setAlignment(QtCore.Qt.AlignRight|QtCore.Qt.AlignTrailing|QtCore.Qt.AlignVCenter)
        self.label_KLA_network.setObjectName("label_KLA_network")
        self.gridLayout_5.addWidget(self.label_KLA_network, 0, 0, 1, 1)
        self.label_KLA_showNetworkName = QtWidgets.QLabel(self.layoutWidget1)
        self.label_KLA_showNetworkName.setText("")
        self.label_KLA_showNetworkName.setAlignment(QtCore.Qt.AlignCenter)
        self.label_KLA_showNetworkName.setObjectName("label_KLA_showNetworkName")
        self.gridLayout_5.addWidget(self.label_KLA_showNetworkName, 0, 1, 1, 1)
        self.label_KLA_algorithm = QtWidgets.QLabel(self.layoutWidget1)
        self.label_KLA_algorithm.setAlignment(QtCore.Qt.AlignRight|QtCore.Qt.AlignTrailing|QtCore.Qt.AlignVCenter)
        self.label_KLA_algorithm.setObjectName("label_KLA_algorithm")
        self.gridLayout_5.addWidget(self.label_KLA_algorithm, 1, 0, 1, 1)
        self.label_KLA_showAlgorithmName = QtWidgets.QLabel(self.layoutWidget1)
        self.label_KLA_showAlgorithmName.setText("")
        self.label_KLA_showAlgorithmName.setAlignment(QtCore.Qt.AlignCenter)
        self.label_KLA_showAlgorithmName.setObjectName("label_KLA_showAlgorithmName")
        self.gridLayout_5.addWidget(self.label_KLA_showAlgorithmName, 1, 1, 1, 1)
        self.label_KLA_nodes = QtWidgets.QLabel(self.layoutWidget1)
        self.label_KLA_nodes.setAlignment(QtCore.Qt.AlignRight|QtCore.Qt.AlignTrailing|QtCore.Qt.AlignVCenter)
        self.label_KLA_nodes.setObjectName("label_KLA_nodes")
        self.gridLayout_5.addWidget(self.label_KLA_nodes, 2, 0, 1, 1)
        self.label_KLA_showNodes = QtWidgets.QLabel(self.layoutWidget1)
        self.label_KLA_showNodes.setText("")
        self.label_KLA_showNodes.setAlignment(QtCore.Qt.AlignCenter)
        self.label_KLA_showNodes.setObjectName("label_KLA_showNodes")
        self.gridLayout_5.addWidget(self.label_KLA_showNodes, 2, 1, 1, 1)
        self.label_KLA_edges = QtWidgets.QLabel(self.layoutWidget1)
        self.label_KLA_edges.setAlignment(QtCore.Qt.AlignRight|QtCore.Qt.AlignTrailing|QtCore.Qt.AlignVCenter)
        self.label_KLA_edges.setObjectName("label_KLA_edges")
        self.gridLayout_5.addWidget(self.label_KLA_edges, 3, 0, 1, 1)
        self.label_KLA_showEdges = QtWidgets.QLabel(self.layoutWidget1)
        self.label_KLA_showEdges.setText("")
        self.label_KLA_showEdges.setAlignment(QtCore.Qt.AlignCenter)
        self.label_KLA_showEdges.setObjectName("label_KLA_showEdges")
        self.gridLayout_5.addWidget(self.label_KLA_showEdges, 3, 1, 1, 1)
        self.label_11 = QtWidgets.QLabel(self.layoutWidget1)
        self.label_11.setAlignment(QtCore.Qt.AlignRight|QtCore.Qt.AlignTrailing|QtCore.Qt.AlignVCenter)
        self.label_11.setObjectName("label_11")
        self.gridLayout_5.addWidget(self.label_11, 4, 0, 1, 1)
        self.label_showPair = QtWidgets.QLabel(self.layoutWidget1)
        self.label_showPair.setText("")
        self.label_showPair.setAlignment(QtCore.Qt.AlignCenter)
        self.label_showPair.setObjectName("label_showPair")
        self.gridLayout_5.addWidget(self.label_showPair, 4, 1, 1, 1)
        self.label_10 = QtWidgets.QLabel(self.layoutWidget1)
        self.label_10.setAlignment(QtCore.Qt.AlignRight|QtCore.Qt.AlignTrailing|QtCore.Qt.AlignVCenter)
        self.label_10.setObjectName("label_10")
        self.gridLayout_5.addWidget(self.label_10, 5, 0, 1, 1)
        self.label_showGain = QtWidgets.QLabel(self.layoutWidget1)
        self.label_showGain.setText("")
        self.label_showGain.setAlignment(QtCore.Qt.AlignCenter)
        self.label_showGain.setObjectName("label_showGain")
        self.gridLayout_5.addWidget(self.label_showGain, 5, 1, 1, 1)
        self.gridLayout_5.setColumnStretch(0, 1)
        self.gridLayout_5.setColumnStretch(1, 3)
        self.button_KLA_begin = QtWidgets.QPushButton(self.page_KLA)
        self.button_KLA_begin.setGeometry(QtCore.QRect(80, 630, 93, 28))
        self.button_KLA_begin.setObjectName("button_KLA_begin")
        self.button_KLA_goBackPage = QtWidgets.QPushButton(self.page_KLA)
        self.button_KLA_goBackPage.setGeometry(QtCore.QRect(20, 760, 93, 28))
        self.button_KLA_goBackPage.setObjectName("button_KLA_goBackPage")
        self.stackedWidget_navigation.addWidget(self.page_KLA)
        self.page_NSA = QtWidgets.QWidget()
        self.page_NSA.setObjectName("page_NSA")
        self.label_23 = QtWidgets.QLabel(self.page_NSA)
        self.label_23.setGeometry(QtCore.QRect(20, 340, 72, 15))
        self.label_23.setText("")
        self.label_23.setObjectName("label_23")
        self.tableView_NSA = QtWidgets.QTableView(self.page_NSA)
        self.tableView_NSA.setGeometry(QtCore.QRect(0, 350, 261, 261))
        self.tableView_NSA.setObjectName("tableView_NSA")
        self.label_24 = QtWidgets.QLabel(self.page_NSA)
        self.label_24.setGeometry(QtCore.QRect(30, 329, 201, 21))
        self.label_24.setAlignment(QtCore.Qt.AlignCenter)
        self.label_24.setObjectName("label_24")
        self.button_NSA_next = QtWidgets.QPushButton(self.page_NSA)
        self.button_NSA_next.setGeometry(QtCore.QRect(80, 680, 93, 28))
        self.button_NSA_next.setObjectName("button_NSA_next")
        self.button_NSA_begin = QtWidgets.QPushButton(self.page_NSA)
        self.button_NSA_begin.setGeometry(QtCore.QRect(80, 640, 93, 28))
        self.button_NSA_begin.setObjectName("button_NSA_begin")
        self.button_NSA_run = QtWidgets.QPushButton(self.page_NSA)
        self.button_NSA_run.setGeometry(QtCore.QRect(80, 720, 93, 28))
        self.button_NSA_run.setObjectName("button_NSA_run")
        self.button_NSA_goNextPage = QtWidgets.QPushButton(self.page_NSA)
        self.button_NSA_goNextPage.setGeometry(QtCore.QRect(140, 770, 93, 28))
        self.button_NSA_goNextPage.setObjectName("button_NSA_goNextPage")
        self.button_NSA_goBackPage = QtWidgets.QPushButton(self.page_NSA)
        self.button_NSA_goBackPage.setGeometry(QtCore.QRect(30, 770, 93, 28))
        self.button_NSA_goBackPage.setObjectName("button_NSA_goBackPage")
        self.layoutWidget2 = QtWidgets.QWidget(self.page_NSA)
        self.layoutWidget2.setGeometry(QtCore.QRect(20, 10, 241, 161))
        self.layoutWidget2.setObjectName("layoutWidget2")
        self.gridLayout_6 = QtWidgets.QGridLayout(self.layoutWidget2)
        self.gridLayout_6.setContentsMargins(0, 0, 0, 0)
        self.gridLayout_6.setObjectName("gridLayout_6")
        self.label_NSA_network = QtWidgets.QLabel(self.layoutWidget2)
        self.label_NSA_network.setStyleSheet("")
        self.label_NSA_network.setAlignment(QtCore.Qt.AlignRight|QtCore.Qt.AlignTrailing|QtCore.Qt.AlignVCenter)
        self.label_NSA_network.setObjectName("label_NSA_network")
        self.gridLayout_6.addWidget(self.label_NSA_network, 0, 0, 1, 1)
        self.label_NSA_showNetworkName = QtWidgets.QLabel(self.layoutWidget2)
        self.label_NSA_showNetworkName.setText("")
        self.label_NSA_showNetworkName.setAlignment(QtCore.Qt.AlignCenter)
        self.label_NSA_showNetworkName.setObjectName("label_NSA_showNetworkName")
        self.gridLayout_6.addWidget(self.label_NSA_showNetworkName, 0, 1, 1, 1)
        self.label_NSA_algorithm = QtWidgets.QLabel(self.layoutWidget2)
        self.label_NSA_algorithm.setAlignment(QtCore.Qt.AlignRight|QtCore.Qt.AlignTrailing|QtCore.Qt.AlignVCenter)
        self.label_NSA_algorithm.setObjectName("label_NSA_algorithm")
        self.gridLayout_6.addWidget(self.label_NSA_algorithm, 1, 0, 1, 1)
        self.label_NSA_showAlgorithmName = QtWidgets.QLabel(self.layoutWidget2)
        self.label_NSA_showAlgorithmName.setText("")
        self.label_NSA_showAlgorithmName.setAlignment(QtCore.Qt.AlignCenter)
        self.label_NSA_showAlgorithmName.setObjectName("label_NSA_showAlgorithmName")
        self.gridLayout_6.addWidget(self.label_NSA_showAlgorithmName, 1, 1, 1, 1)
        self.label_NSA_nodes = QtWidgets.QLabel(self.layoutWidget2)
        self.label_NSA_nodes.setAlignment(QtCore.Qt.AlignRight|QtCore.Qt.AlignTrailing|QtCore.Qt.AlignVCenter)
        self.label_NSA_nodes.setObjectName("label_NSA_nodes")
        self.gridLayout_6.addWidget(self.label_NSA_nodes, 2, 0, 1, 1)
        self.label_NSA_showNodes = QtWidgets.QLabel(self.layoutWidget2)
        self.label_NSA_showNodes.setText("")
        self.label_NSA_showNodes.setAlignment(QtCore.Qt.AlignCenter)
        self.label_NSA_showNodes.setObjectName("label_NSA_showNodes")
        self.gridLayout_6.addWidget(self.label_NSA_showNodes, 2, 1, 1, 1)
        self.label_NSA_edges = QtWidgets.QLabel(self.layoutWidget2)
        self.label_NSA_edges.setAlignment(QtCore.Qt.AlignRight|QtCore.Qt.AlignTrailing|QtCore.Qt.AlignVCenter)
        self.label_NSA_edges.setObjectName("label_NSA_edges")
        self.gridLayout_6.addWidget(self.label_NSA_edges, 3, 0, 1, 1)
        self.label_NSA_showEdges = QtWidgets.QLabel(self.layoutWidget2)
        self.label_NSA_showEdges.setText("")
        self.label_NSA_showEdges.setAlignment(QtCore.Qt.AlignCenter)
        self.label_NSA_showEdges.setObjectName("label_NSA_showEdges")
        self.gridLayout_6.addWidget(self.label_NSA_showEdges, 3, 1, 1, 1)
        self.gridLayout_6.setColumnStretch(0, 1)
        self.gridLayout_6.setColumnStretch(1, 2)
        self.layoutWidget3 = QtWidgets.QWidget(self.page_NSA)
        self.layoutWidget3.setGeometry(QtCore.QRect(20, 180, 241, 111))
        self.layoutWidget3.setObjectName("layoutWidget3")
        self.gridLayout_8 = QtWidgets.QGridLayout(self.layoutWidget3)
        self.gridLayout_8.setContentsMargins(0, 0, 0, 0)
        self.gridLayout_8.setObjectName("gridLayout_8")
        self.label_18 = QtWidgets.QLabel(self.layoutWidget3)
        self.label_18.setAlignment(QtCore.Qt.AlignRight|QtCore.Qt.AlignTrailing|QtCore.Qt.AlignVCenter)
        self.label_18.setObjectName("label_18")
        self.gridLayout_8.addWidget(self.label_18, 0, 0, 1, 1)
        self.label_NSA_source = QtWidgets.QLabel(self.layoutWidget3)
        self.label_NSA_source.setText("")
        self.label_NSA_source.setAlignment(QtCore.Qt.AlignCenter)
        self.label_NSA_source.setObjectName("label_NSA_source")
        self.gridLayout_8.addWidget(self.label_NSA_source, 0, 1, 1, 1)
        self.label_19 = QtWidgets.QLabel(self.layoutWidget3)
        self.label_19.setAlignment(QtCore.Qt.AlignRight|QtCore.Qt.AlignTrailing|QtCore.Qt.AlignVCenter)
        self.label_19.setObjectName("label_19")
        self.gridLayout_8.addWidget(self.label_19, 1, 0, 1, 1)
        self.label_NSA_sourcePair = QtWidgets.QLabel(self.layoutWidget3)
        self.label_NSA_sourcePair.setText("")
        self.label_NSA_sourcePair.setAlignment(QtCore.Qt.AlignCenter)
        self.label_NSA_sourcePair.setObjectName("label_NSA_sourcePair")
        self.gridLayout_8.addWidget(self.label_NSA_sourcePair, 1, 1, 1, 1)
        self.label_26 = QtWidgets.QLabel(self.layoutWidget3)
        self.label_26.setAlignment(QtCore.Qt.AlignRight|QtCore.Qt.AlignTrailing|QtCore.Qt.AlignVCenter)
        self.label_26.setObjectName("label_26")
        self.gridLayout_8.addWidget(self.label_26, 2, 0, 1, 1)
        self.label_NSA_similarity = QtWidgets.QLabel(self.layoutWidget3)
        self.label_NSA_similarity.setText("")
        self.label_NSA_similarity.setAlignment(QtCore.Qt.AlignCenter)
        self.label_NSA_similarity.setObjectName("label_NSA_similarity")
        self.gridLayout_8.addWidget(self.label_NSA_similarity, 2, 1, 1, 1)
        self.gridLayout_8.setColumnStretch(0, 2)
        self.gridLayout_8.setColumnStretch(1, 5)
        self.stackedWidget_navigation.addWidget(self.page_NSA)
        self.page_LPA = QtWidgets.QWidget()
        self.page_LPA.setObjectName("page_LPA")
        self.button_LPA_run = QtWidgets.QPushButton(self.page_LPA)
        self.button_LPA_run.setGeometry(QtCore.QRect(90, 710, 93, 28))
        self.button_LPA_run.setObjectName("button_LPA_run")
        self.button_LPA_begin = QtWidgets.QPushButton(self.page_LPA)
        self.button_LPA_begin.setGeometry(QtCore.QRect(90, 630, 93, 28))
        self.button_LPA_begin.setObjectName("button_LPA_begin")
        self.button_LPA_goNextPage = QtWidgets.QPushButton(self.page_LPA)
        self.button_LPA_goNextPage.setGeometry(QtCore.QRect(160, 760, 93, 28))
        self.button_LPA_goNextPage.setObjectName("button_LPA_goNextPage")
        self.button_LPA_next = QtWidgets.QPushButton(self.page_LPA)
        self.button_LPA_next.setGeometry(QtCore.QRect(90, 670, 93, 28))
        self.button_LPA_next.setObjectName("button_LPA_next")
        self.tableView_LPA = QtWidgets.QTableView(self.page_LPA)
        self.tableView_LPA.setGeometry(QtCore.QRect(10, 380, 251, 231))
        self.tableView_LPA.setObjectName("tableView_LPA")
        self.label_showPair_9 = QtWidgets.QLabel(self.page_LPA)
        self.label_showPair_9.setGeometry(QtCore.QRect(40, 350, 191, 31))
        self.label_showPair_9.setAlignment(QtCore.Qt.AlignCenter)
        self.label_showPair_9.setObjectName("label_showPair_9")
        self.layoutWidget4 = QtWidgets.QWidget(self.page_LPA)
        self.layoutWidget4.setGeometry(QtCore.QRect(20, 20, 241, 311))
        self.layoutWidget4.setObjectName("layoutWidget4")
        self.gridLayout_7 = QtWidgets.QGridLayout(self.layoutWidget4)
        self.gridLayout_7.setContentsMargins(0, 0, 0, 0)
        self.gridLayout_7.setObjectName("gridLayout_7")
        self.label_39 = QtWidgets.QLabel(self.layoutWidget4)
        self.label_39.setAlignment(QtCore.Qt.AlignRight|QtCore.Qt.AlignTrailing|QtCore.Qt.AlignVCenter)
        self.label_39.setObjectName("label_39")
        self.gridLayout_7.addWidget(self.label_39, 0, 0, 1, 1)
        self.label_LPA_showNetworkName = QtWidgets.QLabel(self.layoutWidget4)
        self.label_LPA_showNetworkName.setText("")
        self.label_LPA_showNetworkName.setAlignment(QtCore.Qt.AlignCenter)
        self.label_LPA_showNetworkName.setObjectName("label_LPA_showNetworkName")
        self.gridLayout_7.addWidget(self.label_LPA_showNetworkName, 0, 1, 1, 1)
        self.label_44 = QtWidgets.QLabel(self.layoutWidget4)
        self.label_44.setAlignment(QtCore.Qt.AlignRight|QtCore.Qt.AlignTrailing|QtCore.Qt.AlignVCenter)
        self.label_44.setObjectName("label_44")
        self.gridLayout_7.addWidget(self.label_44, 1, 0, 1, 1)
        self.label_LPA_showAlgorithmName = QtWidgets.QLabel(self.layoutWidget4)
        self.label_LPA_showAlgorithmName.setText("")
        self.label_LPA_showAlgorithmName.setAlignment(QtCore.Qt.AlignCenter)
        self.label_LPA_showAlgorithmName.setObjectName("label_LPA_showAlgorithmName")
        self.gridLayout_7.addWidget(self.label_LPA_showAlgorithmName, 1, 1, 1, 1)
        self.label_41 = QtWidgets.QLabel(self.layoutWidget4)
        self.label_41.setAlignment(QtCore.Qt.AlignRight|QtCore.Qt.AlignTrailing|QtCore.Qt.AlignVCenter)
        self.label_41.setObjectName("label_41")
        self.gridLayout_7.addWidget(self.label_41, 2, 0, 1, 1)
        self.label_LPA_showNodes = QtWidgets.QLabel(self.layoutWidget4)
        self.label_LPA_showNodes.setText("")
        self.label_LPA_showNodes.setAlignment(QtCore.Qt.AlignCenter)
        self.label_LPA_showNodes.setObjectName("label_LPA_showNodes")
        self.gridLayout_7.addWidget(self.label_LPA_showNodes, 2, 1, 1, 1)
        self.label_40 = QtWidgets.QLabel(self.layoutWidget4)
        self.label_40.setAlignment(QtCore.Qt.AlignRight|QtCore.Qt.AlignTrailing|QtCore.Qt.AlignVCenter)
        self.label_40.setObjectName("label_40")
        self.gridLayout_7.addWidget(self.label_40, 3, 0, 1, 1)
        self.label_LPA_showEdges = QtWidgets.QLabel(self.layoutWidget4)
        self.label_LPA_showEdges.setText("")
        self.label_LPA_showEdges.setAlignment(QtCore.Qt.AlignCenter)
        self.label_LPA_showEdges.setObjectName("label_LPA_showEdges")
        self.gridLayout_7.addWidget(self.label_LPA_showEdges, 3, 1, 1, 1)
        self.label_38 = QtWidgets.QLabel(self.layoutWidget4)
        self.label_38.setAlignment(QtCore.Qt.AlignRight|QtCore.Qt.AlignTrailing|QtCore.Qt.AlignVCenter)
        self.label_38.setObjectName("label_38")
        self.gridLayout_7.addWidget(self.label_38, 4, 0, 1, 1)
        self.label_LPA_source = QtWidgets.QLabel(self.layoutWidget4)
        self.label_LPA_source.setText("")
        self.label_LPA_source.setAlignment(QtCore.Qt.AlignCenter)
        self.label_LPA_source.setObjectName("label_LPA_source")
        self.gridLayout_7.addWidget(self.label_LPA_source, 4, 1, 1, 1)
        self.label_42 = QtWidgets.QLabel(self.layoutWidget4)
        self.label_42.setAlignment(QtCore.Qt.AlignRight|QtCore.Qt.AlignTrailing|QtCore.Qt.AlignVCenter)
        self.label_42.setObjectName("label_42")
        self.gridLayout_7.addWidget(self.label_42, 5, 0, 1, 1)
        self.label_LPA_currentLable = QtWidgets.QLabel(self.layoutWidget4)
        self.label_LPA_currentLable.setText("")
        self.label_LPA_currentLable.setAlignment(QtCore.Qt.AlignCenter)
        self.label_LPA_currentLable.setObjectName("label_LPA_currentLable")
        self.gridLayout_7.addWidget(self.label_LPA_currentLable, 5, 1, 1, 1)
        self.label_43 = QtWidgets.QLabel(self.layoutWidget4)
        self.label_43.setAlignment(QtCore.Qt.AlignRight|QtCore.Qt.AlignTrailing|QtCore.Qt.AlignVCenter)
        self.label_43.setObjectName("label_43")
        self.gridLayout_7.addWidget(self.label_43, 6, 0, 1, 1)
        self.label_LPA_times = QtWidgets.QLabel(self.layoutWidget4)
        self.label_LPA_times.setText("")
        self.label_LPA_times.setAlignment(QtCore.Qt.AlignCenter)
        self.label_LPA_times.setObjectName("label_LPA_times")
        self.gridLayout_7.addWidget(self.label_LPA_times, 6, 1, 1, 1)
        self.button_LPA_goBackPage = QtWidgets.QPushButton(self.page_LPA)
        self.button_LPA_goBackPage.setGeometry(QtCore.QRect(30, 760, 93, 28))
        self.button_LPA_goBackPage.setObjectName("button_LPA_goBackPage")
        self.stackedWidget_navigation.addWidget(self.page_LPA)
        self.gridLayout.addWidget(self.stackedWidget_navigation, 0, 2, 1, 1)
        self.gridLayout.setColumnStretch(0, 2)
        self.gridLayout.setColumnStretch(1, 6)
        self.gridLayout.setColumnStretch(2, 2)
        self.widget_navigation.raise_()
        self.stackedWidget.raise_()
        self.stackedWidget_navigation.raise_()
        MainWindow.setCentralWidget(self.widget)
        self.action = QtWidgets.QAction(MainWindow)
        self.action.setObjectName("action")
        self.action_Export_file = QtWidgets.QAction(MainWindow)
        self.action_Export_file.setObjectName("action_Export_file")
        self.action_exit = QtWidgets.QAction(MainWindow)
        self.action_exit.setObjectName("action_exit")
        self.action_author = QtWidgets.QAction(MainWindow)
        self.action_author.setObjectName("action_author")
        self.action_open_filedir = QtWidgets.QAction(MainWindow)
        self.action_open_filedir.setObjectName("action_open_filedir")
        self.action_load_data = QtWidgets.QAction(MainWindow)
        self.action_load_data.setObjectName("action_load_data")

        self.retranslateUi(MainWindow)
        self.stackedWidget.setCurrentIndex(0)
        self.stackedWidget_navigation.setCurrentIndex(1)
        self.simi_radioButton.toggled['bool'].connect(self.lable_threshold_notice.setVisible)
        self.simi_radioButton.toggled['bool'].connect(self.label_5.setVisible)
        self.simi_radioButton.toggled['bool'].connect(self.label_6.setVisible)
        self.simi_radioButton.toggled['bool'].connect(self.threshold_1_shlineEdit.setVisible)
        self.simi_radioButton.toggled['bool'].connect(self.threshold_2_lineEdit.setVisible)
        QtCore.QMetaObject.connectSlotsByName(MainWindow)

    def retranslateUi(self, MainWindow):
        _translate = QtCore.QCoreApplication.translate
        MainWindow.setWindowTitle(_translate("MainWindow", "MainWindow"))
        MainWindow.setProperty("Visibel", _translate("MainWindow", "0"))
        self.stackedWidget.setProperty("level", _translate("MainWindow", "right"))
        self.widget_load_file.setProperty("level", _translate("MainWindow", "right"))
        self.label_3.setText(_translate("MainWindow", "Steps："))
        self.label_title.setText(_translate("MainWindow", "Welcome"))
        self.button_load_file.setText(_translate("MainWindow", "Import Network"))
        self.button_load_file.setProperty("level", _translate("MainWindow", "mid"))
        self.label_14.setText(_translate("MainWindow", "Fouth ：        Community Detection"))
        self.label_15.setText(_translate("MainWindow", "Fifth ：        Export Network"))
        self.label_13.setText(_translate("MainWindow", "Thierd ：        Select ALG"))
        self.label_9.setText(_translate("MainWindow", "Second：        Select Network"))
        self.label_7.setText(_translate("MainWindow", "First:"))
        self.widget_hello.setProperty("level", _translate("MainWindow", "right"))
        self.widget_seletFile.setProperty("level", _translate("MainWindow", "right"))
        self.label_select_file_2.setText(_translate("MainWindow", "Select File："))
        self.label_2.setText(_translate("MainWindow", ""))
        self.button_mid_loadfFile.setText(_translate("MainWindow", "Previous"))
        self.button_mid_loadfFile.setProperty("level", _translate("MainWindow", "mid"))
        self.button_mid_selectAlgorithm.setText(_translate("MainWindow", "Next"))
        self.button_mid_selectAlgorithm.setProperty("level", _translate("MainWindow", "mid"))
        self.widget_fill_message.setProperty("level", _translate("MainWindow", "right"))
        self.label_select_file.setText(_translate("MainWindow", "Current Graph："))
        self.label_select_algorithm.setText(_translate("MainWindow", "Select ALG："))
        self.KL_radioButton.setText(_translate("MainWindow", "KLA"))
        self.label_propagation_radioButton.setText(_translate("MainWindow", "LPA"))
        self.simi_radioButton.setText(_translate("MainWindow", "NSA"))
        self.button_mid_selectFile.setText(_translate("MainWindow", "Previous"))
        self.button_mid_selectFile.setProperty("level", _translate("MainWindow", "mid"))
        self.button_mid_divide.setText(_translate("MainWindow", "Next"))
        self.button_mid_divide.setProperty("level", _translate("MainWindow", "mid"))
        self.lable_threshold_notice.setText(_translate("MainWindow", "Thresold: "))
        self.label_5.setText(_translate("MainWindow", "Thresold_1："))
        self.label_5.setProperty("level", _translate("MainWindow", "threshold"))
        self.label_6.setText(_translate("MainWindow", "Thresold_2："))
        self.label_6.setProperty("level", _translate("MainWindow", "threshold"))
        self.widget_show_result.setProperty("level", _translate("MainWindow", "right"))
        self.label_8.setText(_translate("MainWindow", "Results"))
        self.label.setText(_translate("MainWindow", " "))
        self.button_loadFile_page.setText(_translate("MainWindow", "Import Network"))
        self.button_select_algorithm_page.setText(_translate("MainWindow", "Select ALG"))
        self.button_exit.setText(_translate("MainWindow", "Exit"))
        self.button_divide_page.setText(_translate("MainWindow", "ALG"))
        self.button_export_data.setText(_translate("MainWindow", "Export Data"))
        self.button_select_file_page.setText(_translate("MainWindow", "Select Network"))
        self.label_12.setText(_translate("MainWindow", "Merge Node paire"))
        self.label_12.setProperty("level", _translate("MainWindow", "right"))
        self.button_KLA_next.setText(_translate("MainWindow", "Next"))
        self.button_KLA_next.setProperty("level", _translate("MainWindow", "right"))
        self.button_KLA_run.setText(_translate("MainWindow", "Once"))
        self.button_KLA_run.setProperty("level", _translate("MainWindow", "right"))
        self.button_KLA_goNextPage.setText(_translate("MainWindow", "Export Data"))
        self.button_KLA_goNextPage.setProperty("level", _translate("MainWindow", "right"))
        self.label_KLA_network.setText(_translate("MainWindow", "Currel Network："))
        self.label_KLA_network.setProperty("level", _translate("MainWindow", "right"))
        self.label_KLA_showNetworkName.setProperty("level", _translate("MainWindow", "right"))
        self.label_KLA_algorithm.setText(_translate("MainWindow", "ALG："))
        self.label_KLA_algorithm.setProperty("level", _translate("MainWindow", "right"))
        self.label_KLA_showAlgorithmName.setProperty("level", _translate("MainWindow", "right"))
        self.label_KLA_nodes.setText(_translate("MainWindow", "Nodes："))
        self.label_KLA_nodes.setProperty("level", _translate("MainWindow", "right"))
        self.label_KLA_showNodes.setProperty("level", _translate("MainWindow", "right"))
        self.label_KLA_edges.setText(_translate("MainWindow", "edges："))
        self.label_KLA_edges.setProperty("level", _translate("MainWindow", "right"))
        self.label_KLA_showEdges.setProperty("level", _translate("MainWindow", "right"))
        self.label_11.setText(_translate("MainWindow", "Paire："))
        self.label_11.setProperty("level", _translate("MainWindow", "right"))
        self.label_11.setProperty("only", _translate("MainWindow", "yes"))
        self.label_showPair.setProperty("level", _translate("MainWindow", "right"))
        self.label_showPair.setProperty("only", _translate("MainWindow", "yes"))
        self.label_10.setText(_translate("MainWindow", "gain value："))
        self.label_10.setProperty("level", _translate("MainWindow", "right"))
        self.label_10.setProperty("only", _translate("MainWindow", "yes"))
        self.label_showGain.setProperty("level", _translate("MainWindow", "right"))
        self.label_showGain.setProperty("only", _translate("MainWindow", "yes"))
        self.button_KLA_begin.setText(_translate("MainWindow", "start"))
        self.button_KLA_begin.setProperty("level", _translate("MainWindow", "right"))
        self.button_KLA_goBackPage.setText(_translate("MainWindow", "Restart"))
        self.button_KLA_goBackPage.setProperty("level", _translate("MainWindow", "right"))
        self.label_24.setText(_translate("MainWindow", "Merge Node Paire"))
        self.label_24.setProperty("level", _translate("MainWindow", "right"))
        self.button_NSA_next.setText(_translate("MainWindow", "Next"))
        self.button_NSA_next.setProperty("level", _translate("MainWindow", "right"))
        self.button_NSA_begin.setText(_translate("MainWindow", "Start"))
        self.button_NSA_begin.setProperty("level", _translate("MainWindow", "right"))
        self.button_NSA_run.setText(_translate("MainWindow", "Once"))
        self.button_NSA_run.setProperty("level", _translate("MainWindow", "right"))
        self.button_NSA_goNextPage.setText(_translate("MainWindow", "Export Data"))
        self.button_NSA_goNextPage.setProperty("level", _translate("MainWindow", "right"))
        self.button_NSA_goBackPage.setText(_translate("MainWindow", "Reslect ALG"))
        self.button_NSA_goBackPage.setProperty("level", _translate("MainWindow", "right"))
        self.label_NSA_network.setText(_translate("MainWindow", "Currel Network："))
        self.label_NSA_network.setProperty("level", _translate("MainWindow", "right"))
        self.label_NSA_showNetworkName.setProperty("level", _translate("MainWindow", "right"))
        self.label_NSA_algorithm.setText(_translate("MainWindow", "Currel ALG："))
        self.label_NSA_algorithm.setProperty("level", _translate("MainWindow", "right"))
        self.label_NSA_showAlgorithmName.setProperty("level", _translate("MainWindow", "right"))
        self.label_NSA_nodes.setText(_translate("MainWindow", "Nodes ："))
        self.label_NSA_nodes.setProperty("level", _translate("MainWindow", "right"))
        self.label_NSA_showNodes.setProperty("level", _translate("MainWindow", "right"))
        self.label_NSA_edges.setText(_translate("MainWindow", "Edges ："))
        self.label_NSA_edges.setProperty("level", _translate("MainWindow", "right"))
        self.label_NSA_showEdges.setProperty("level", _translate("MainWindow", "right"))
        self.label_18.setText(_translate("MainWindow", "Source Nodes："))
        self.label_18.setProperty("level", _translate("MainWindow", "right"))
        self.label_18.setProperty("only", _translate("MainWindow", "yes"))
        self.label_NSA_source.setProperty("level", _translate("MainWindow", "right"))
        self.label_NSA_source.setProperty("only", _translate("MainWindow", "yes"))
        self.label_19.setText(_translate("MainWindow", "Similarityest ："))
        self.label_19.setProperty("level", _translate("MainWindow", "right"))
        self.label_19.setProperty("only", _translate("MainWindow", "yes"))
        self.label_NSA_sourcePair.setProperty("level", _translate("MainWindow", "right"))
        self.label_NSA_sourcePair.setProperty("only", _translate("MainWindow", "yes"))
        self.label_26.setText(_translate("MainWindow", "Similarity ："))
        self.label_26.setProperty("level", _translate("MainWindow", "right"))
        self.label_26.setProperty("only", _translate("MainWindow", "yes"))
        self.label_NSA_similarity.setProperty("level", _translate("MainWindow", "right"))
        self.label_NSA_similarity.setProperty("only", _translate("MainWindow", "yes"))
        self.button_LPA_run.setText(_translate("MainWindow", "Once"))
        self.button_LPA_run.setProperty("level", _translate("MainWindow", "right"))
        self.button_LPA_begin.setText(_translate("MainWindow", "start"))
        self.button_LPA_begin.setProperty("level", _translate("MainWindow", "right"))
        self.button_LPA_goNextPage.setText(_translate("MainWindow", "Export Data"))
        self.button_LPA_goNextPage.setProperty("level", _translate("MainWindow", "right"))
        self.button_LPA_next.setText(_translate("MainWindow", "Next"))
        self.button_LPA_next.setProperty("level", _translate("MainWindow", "right"))
        self.label_showPair_9.setText(_translate("MainWindow", "node uopdate"))
        self.label_showPair_9.setProperty("level", _translate("MainWindow", "right"))
        self.label_39.setText(_translate("MainWindow", "Current network："))
        self.label_39.setProperty("level", _translate("MainWindow", "right"))
        self.label_LPA_showNetworkName.setProperty("level", _translate("MainWindow", "right"))
        self.label_44.setText(_translate("MainWindow", "Current ALG："))
        self.label_44.setProperty("level", _translate("MainWindow", "right"))
        self.label_LPA_showAlgorithmName.setProperty("level", _translate("MainWindow", "right"))
        self.label_41.setText(_translate("MainWindow", "Nodes："))
        self.label_41.setProperty("level", _translate("MainWindow", "right"))
        self.label_LPA_showNodes.setProperty("level", _translate("MainWindow", "right"))
        self.label_40.setText(_translate("MainWindow", "Edges："))
        self.label_40.setProperty("level", _translate("MainWindow", "right"))
        self.label_LPA_showEdges.setProperty("level", _translate("MainWindow", "right"))
        self.label_38.setText(_translate("MainWindow", "Source Nodes："))
        self.label_38.setProperty("level", _translate("MainWindow", "right"))
        self.label_38.setProperty("only", _translate("MainWindow", "yes"))
        self.label_LPA_source.setProperty("level", _translate("MainWindow", "right"))
        self.label_LPA_source.setProperty("only", _translate("MainWindow", "yes"))
        self.label_42.setText(_translate("MainWindow", "Updatae label："))
        self.label_42.setProperty("level", _translate("MainWindow", "right"))
        self.label_42.setProperty("only", _translate("MainWindow", "yes"))
        self.label_LPA_currentLable.setProperty("level", _translate("MainWindow", "right"))
        self.label_LPA_currentLable.setProperty("only", _translate("MainWindow", "yes"))
        self.label_43.setText(_translate("MainWindow", "Number of iterations："))
        self.label_43.setProperty("level", _translate("MainWindow", "right"))
        self.label_43.setProperty("only", _translate("MainWindow", "yes"))
        self.label_LPA_times.setProperty("level", _translate("MainWindow", "right"))
        self.label_LPA_times.setProperty("only", _translate("MainWindow", "yes"))
        self.button_LPA_goBackPage.setText(_translate("MainWindow", "Reselect ALG"))
        self.button_LPA_goBackPage.setProperty("level", _translate("MainWindow", "right"))
        self.action.setText(_translate("MainWindow", "File"))
        self.action_Export_file.setText(_translate("MainWindow", "Export data"))
        self.action_exit.setText(_translate("MainWindow", "Turn off"))
        self.action_author.setText(_translate("MainWindow", "About"))
        self.action_open_filedir.setText(_translate("MainWindow", "Open File Path"))
        self.action_load_data.setText(_translate("MainWindow", "Import Data"))
