# Supplementary material for: Anonymous group structure algorithm based on community structure
Source: PeerJ Comput Sci. 2024 Sep 18;10:e2244. doi: 10.7717/peerj-cs.2244 (PMC11419626; doi:10.7717/peerj-cs.2244)
Supplement: Supplemental Information 1 [file peerj-cs-10-2244-s001.zip › Code/data/data.txt]

1 825
1 310
1 696
2 433
2 496
2 956
3 927
3 216
3 305
4 727
4 737
4 912
5 99
5 785
5 131
6 658
6 477
6 503
7 751
7 465
7 977
8 194
8 585
8 41
9 932
9 321
9 289
10 606
10 52
10 89
11 225
11 57
11 276
12 884
12 238
12 963
13 803
13 775
13 640
14 766
14 691
14 243
15 931
15 486
15 488
16 766
16 565
16 686
17 651
17 27
17 61
18 348
18 982
18 782
19 642
19 747
19 132
20 201
20 940
20 607
21 296
21 364
21 595
22 459
22 172
22 360
23 776
23 386
23 65
24 697
24 97
24 973
25 849
25 176
25 150
26 192
26 579
26 606
27 535
27 804
28 143
28 310
28 126
29 44
29 692
29 980
30 685
30 655
30 233
31 50
31 846
31 370
32 963
32 245
32 851
33 965
33 507
33 71
34 244
34 782
34 63
35 717
35 528
35 343
36 362
36 164
36 321
37 67
37 694
37 304
38 649
38 434
38 589
39 560
39 484
39 540
40 340
40 112
40 295
41 363
41 567
42 874
42 277
42 572
43 464
43 798
43 864
44 659
44 601
45 96
45 724
45 785
46 206
46 578
46 995
47 168
47 715
47 955
48 254
48 401
48 867
49 803
49 475
49 945
50 516
50 633
51 380
51 424
51 258
52 376
52 695
53 137
53 547
53 574
54 776
54 510
54 160
55 339
55 536
55 282
56 983
56 291
56 772
57 148
57 300
58 178
58 785
58 745
59 139
59 386
59 558
60 223
60 100
60 673
61 860
61 76
62 821
62 951
62 863
63 981
63 369
64 476
64 858
64 973
65 217
65 631
66 223
66 572
66 994
67 405
67 769
68 512
68 522
68 428
69 726
69 981
69 169
70 532
70 231
70 151
71 336
71 498
72 764
72 528
72 387
73 878
73 609
73 304
74 548
74 196
74 634
75 698
75 371
75 160
76 891
76 733
77 523
77 475
77 745
78 168
78 282
78 827
79 194
79 541
79 218
80 171
80 975
80 191
81 742
81 516
81 451
82 742
82 323
82 699
83 836
83 322
83 583
84 229
84 600
84 845
85 921
85 929
85 881
86 634
86 851
86 541
87 319
87 267
87 917
88 463
88 718
88 780
89 602
89 398
90 812
90 222
90 991
91 575
91 877
91 156
92 508
92 531
92 987
93 336
93 765
93 441
94 708
94 277
94 578
95 241
95 603
95 391
96 639
96 313
97 647
97 985
98 936
98 805
98 353
99 793
99 177
100 437
100 915
101 464
101 923
101 728
102 211
102 719
102 422
103 283
103 147
103 638
104 642
104 947
104 662
105 729
105 835
105 547
106 366
106 169
106 993
107 524
107 696
107 378
108 149
108 768
108 445
109 885
109 186
109 606
110 463
110 160
110 234
111 400
111 517
111 864
112 414
112 851
113 533
113 212
113 910
114 175
114 941
114 226
115 339
115 279
115 374
116 273
116 611
116 782
117 893
117 123
117 923
118 525
118 169
118 706
119 958
119 695
119 151
120 818
120 627
120 466
121 485
121 862
121 595
122 316
122 544
122 799
123 722
123 295
124 960
124 941
124 161
125 199
125 513
125 933
126 524
126 968
127 265
127 747
127 619
128 175
128 709
128 334
129 184
129 706
129 167
130 296
130 354
130 406
131 876
131 592
132 871
132 836
133 887
133 718
133 410
134 285
134 539
134 589
135 523
135 287
135 748
136 773
136 875
136 689
137 761
137 810
138 551
138 832
138 312
139 544
139 470
140 750
140 450
140 798
141 797
141 783
141 557
142 954
142 574
142 196
143 413
143 568
144 815
144 251
144 329
145 621
145 579
145 617
146 912
146 693
146 570
147 210
147 284
148 682
148 850
149 581
149 286
150 417
150 514
151 545
152 351
152 465
152 874
153 825
153 673
153 328
154 772
154 647
154 429
155 493
155 454
155 173
156 311
156 832
157 670
157 656
157 871
158 230
158 935
158 679
159 672
159 759
159 462
161 779
161 429
162 887
162 663
162 241
163 839
163 842
163 289
164 973
164 684
165 708
165 715
165 801
166 781
166 522
166 470
167 204
167 758
168 323
170 489
170 644
170 484
171 426
171 554
172 290
172 583
173 235
173 313
174 978
174 836
174 389
175 373
176 820
176 864
177 335
177 723
178 318
178 501
179 493
179 349
179 291
180 887
180 353
180 588
181 841
181 190
181 683
182 288
182 746
182 641
183 942
183 692
183 597
184 385
184 826
185 220
185 535
185 354
186 437
186 744
187 738
187 707
187 201
188 786
188 804
188 260
189 669
189 469
189 829
190 254
190 286
191 251
191 349
192 639
192 894
193 680
193 681
193 387
194 634
195 743
195 384
195 643
196 438
197 217
197 703
197 838
198 202
198 726
198 901
199 492
199 972
200 911
200 382
200 451
201 418
202 327
202 398
203 883
203 567
203 799
204 249
204 252
205 409
205 788
205 668
206 228
206 838
207 952
207 573
207 643
208 337
208 961
208 749
209 953
209 757
209 811
210 263
210 635
211 844
211 760
212 743
212 842
213 774
213 880
213 404
214 626
214 367
214 557
215 409
215 347
215 753
216 635
216 739
217 408
218 710
218 646
219 911
219 624
219 453
220 854
220 857
221 637
221 337
221 364
222 485
222 565
223 389
224 820
224 253
224 432
225 564
225 697
226 792
226 947
227 628
227 644
227 546
228 978
228 268
229 257
229 270
230 796
230 402
231 714
231 601
232 631
232 521
232 683
233 533
233 456
234 403
234 896
235 886
235 428
236 892
236 670
236 314
237 852
237 711
237 904
238 269
238 444
239 880
239 656
239 799
240 828
240 615
240 499
241 482
242 792
242 278
242 857
243 478
243 963
244 266
244 694
245 754
245 976
246 709
246 929
246 796
247 844
247 725
247 879
248 931
248 490
248 303
249 728
249 946
250 705
250 969
250 612
251 473
252 875
252 916
253 489
253 443
254 545
255 269
255 678
255 939
256 884
256 603
256 833
257 519
257 977
258 393
258 721
259 655
259 593
259 744
260 742
260 267
261 614
261 926
261 962
262 801
262 534
262 696
263 908
263 399
264 720
264 610
264 915
265 716
265 390
266 598
266 942
267 771
268 285
268 392
269 518
270 329
270 584
271 850
271 427
271 996
272 814
272 894
272 663
273 485
273 376
274 608
274 913
274 553
275 997
275 479
275 996
276 708
276 700
277 692
278 816
278 664
279 847
279 667
280 556
280 757
280 282
281 953
281 679
281 805
283 999
283 833
284 381
284 591
285 599
286 819
287 378
287 716
288 650
288 902
289 846
290 779
290 780
291 859
292 449
292 508
292 472
293 781
293 700
293 913
294 989
294 661
294 833
295 542
296 668
297 870
297 885
297 877
298 526
298 590
298 368
299 605
299 408
299 731
300 626
300 338
301 566
301 495
301 979
302 380
302 805
302 396
303 790
303 710
304 355
305 928
305 907
306 562
306 506
306 872
307 457
307 873
307 741
308 853
308 778
308 418
309 402
309 788
309 842
310 423
311 392
311 898
312 560
312 654
313 970
314 978
314 462
315 590
315 358
315 341
316 848
316 984
317 688
317 542
317 671
318 331
318 425
319 525
319 359
320 675
320 527
320 588
321 607
322 623
322 611
323 481
324 766
324 531
324 466
325 849
325 865
325 778
326 581
326 613
326 332
327 345
327 379
328 345
328 826
329 690
330 921
330 538
330 974
331 584
331 615
332 355
332 908
333 800
333 467
333 884
334 666
334 349
335 509
335 894
336 952
337 804
338 411
338 594
339 610
340 998
340 388
341 719
341 361
342 698
342 594
342 400
343 616
343 814
344 797
344 652
344 882
345 469
346 638
346 487
346 401
347 405
347 446
348 512
348 982
350 912
350 456
350 395
351 930
351 734
352 774
352 659
352 939
353 751
354 931
355 562
356 876
356 674
356 905
357 942
357 613
357 407
358 520
358 687
359 908
359 497
360 602
360 395
361 509
361 715
362 890
362 725
363 628
363 632
364 498
365 556
365 658
365 520
366 581
366 919
367 885
367 432
368 618
368 903
369 950
369 922
370 967
370 959
371 705
371 629
372 717
372 725
372 726
373 410
373 968
374 519
374 586
375 883
375 502
375 795
376 829
377 582
377 917
377 837
378 961
379 642
379 492
380 522
381 569
381 576
382 786
382 500
383 934
383 640
383 763
384 997
384 990
385 834
385 761
386 671
387 815
388 605
388 895
389 702
390 623
390 737
391 518
391 985
392 616
393 971
393 752
394 787
394 452
394 775
395 529
396 777
396 924
397 948
397 620
397 416
398 837
399 596
399 890
400 995
401 866
402 547
403 510
403 579
404 665
404 922
405 632
406 997
406 473
407 849
407 474
408 972
409 844
410 738
411 934
411 439
412 471
412 958
412 690
413 427
413 741
414 966
414 571
415 824
415 424
415 619
416 816
416 784
417 653
417 641
418 693
419 847
419 487
419 976
420 515
420 678
420 625
421 543
421 461
421 890
422 511
422 619
423 529
423 830
424 818
425 712
425 772
426 783
426 969
427 649
428 439
429 482
430 839
430 460
430 918
431 957
431 933
431 907
432 920
433 777
433 546
434 490
434 704
435 705
435 500
435 745
436 449
436 730
436 938
437 774
438 803
438 845
439 580
440 575
440 808
440 869
441 648
441 546
442 812
442 703
442 840
443 720
443 895
444 566
444 740
445 598
445 702
446 874
446 882
447 955
447 556
447 560
448 512
448 988
448 993
449 456
450 554
450 926
451 553
452 791
452 592
453 868
453 748
454 764
454 660
455 771
455 548
455 652
457 896
457 537
458 956
458 767
458 735
459 951
459 657
460 577
460 817
461 551
461 503
462 723
463 678
464 991
465 758
466 787
467 736
467 778
468 476
468 949
468 553
469 903
470 630
471 730
471 943
472 565
472 734
473 940
474 729
474 967
475 992
476 838
477 809
477 886
478 930
478 918
479 905
479 867
480 493
480 663
480 622
481 791
481 903
482 739
483 525
483 724
483 762
484 940
486 513
486 608
487 572
488 945
488 601
489 922
490 930
491 582
491 687
491 592
492 586
494 813
494 749
494 843
495 499
495 879
496 620
496 939
497 640
497 657
498 773
499 733
500 809
501 689
501 881
502 855
502 612
503 936
504 697
504 617
504 765
505 795
505 644
505 684
506 891
506 882
507 852
507 991
508 818
509 771
510 707
511 709
511 540
513 674
514 661
514 671
515 901
515 731
516 735
517 651
517 704
518 988
519 535
520 617
521 802
521 985
523 588
524 571
526 597
526 866
527 729
527 830
528 616
529 756
530 920
530 627
530 863
531 987
532 932
532 862
533 758
534 761
534 994
536 854
536 904
537 655
537 889
538 755
538 972
539 850
539 694
540 780
541 769
542 873
543 561
543 875
544 699
545 784
548 925
549 983
549 569
549 904
550 797
550 662
550 631
551 941
552 825
552 646
552 684
554 706
555 736
555 591
555 693
557 669
558 935
558 584
559 807
559 828
559 969
561 763
561 817
562 739
563 682
563 662
563 877
564 727
564 711
566 921
567 720
568 906
568 623
569 946
570 821
570 627
571 990
573 944
573 609
574 878
575 751
576 770
576 945
577 621
577 643
578 902
580 722
580 897
582 832
583 625
585 914
585 827
586 669
587 891
587 676
587 867
589 962
590 829
591 937
593 597
593 840
594 853
595 871
596 824
596 755
598 732
599 855
599 823
600 638
600 935
602 787
603 966
604 920
604 841
604 762
605 1000
607 664
608 889
609 801
610 679
611 902
612 632
613 900
614 936
614 860
615 641
618 637
618 735
620 900
621 800
622 653
622 984
624 856
624 959
625 847
626 734
628 959
629 948
629 646
630 989
630 938
633 770
633 843
635 714
636 824
636 687
636 823
637 895
639 815
645 733
645 811
645 872
647 651
648 957
648 943
649 937
650 793
650 792
652 760
653 781
654 813
654 749
656 999
657 672
658 702
659 732
660 932
660 872
661 855
664 950
665 914
665 826
666 675
666 981
667 965
667 986
668 775
670 713
672 822
673 896
674 926
675 989
676 858
676 964
677 880
677 748
677 861
680 809
680 924
681 791
681 732
682 858
683 688
685 992
685 698
686 923
686 716
688 783
689 909
690 975
691 795
691 866
695 883
699 806
700 954
701 779
701 998
701 789
703 888
704 925
707 964
710 852
711 755
712 821
712 917
713 927
713 760
714 750
717 899
718 962
719 820
721 807
721 961
722 949
723 853
724 907
727 784
728 736
730 927
731 986
737 756
738 879
740 776
740 982
741 938
743 976
744 869
746 806
746 747
750 823
752 754
752 984
753 950
753 767
754 813
756 865
757 860
759 834
759 873
762 924
763 947
764 889
765 906
767 816
768 948
768 949
769 837
770 773
777 915
786 897
788 856
789 944
789 796
790 914
790 916
793 794
794 863
794 899
798 960
800 868
802 846
802 901
806 990
807 845
808 881
808 870
810 928
810 859
811 977
812 960
814 865
817 913
819 893
819 979
822 992
822 970
827 893
828 869
830 974
831 934
831 995
831 910
834 848
835 888
835 928
839 906
840 868
841 909
843 861
848 897
854 966
856 925
857 955
859 952
861 971
862 1000
870 919
876 951
878 967
886 974
888 892
892 910
898 986
898 993
899 971
900 983
905 946
909 933
911 994
916 943
918 937
919 980
929 957
944 998
953 964
954 968
956 970
958 999
965 975
979 980
987 988
996 1000
