# Supplementary material for: Anonymous group structure algorithm based on community structure
Source: PeerJ Comput Sci. 2024 Sep 18;10:e2244. doi: 10.7717/peerj-cs.2244 (PMC11419626; doi:10.7717/peerj-cs.2244)
Supplement: Supplemental Information 1 [file peerj-cs-10-2244-s001.zip › Code/python/Include/cellobject.h]

/* Cell object interface */

#ifndef Py_CELLOBJECT_H
#define Py_CELLOBJECT_H
#ifdef __cplusplus
extern "C" {
#endif

typedef struct {
	PyObject_HEAD
	PyObject *ob_ref;	/* Content of the cell or NULL when empty */
} PyCellObject;

PyAPI_DATA(PyTypeObject) PyCell_Type;

#define PyCell_Check(op) (Py_TYPE(op) == &PyCell_Type)

PyAPI_FUNC(PyObject *) PyCell_New(PyObject *);
PyAPI_FUNC(PyObject *) PyCell_Get(PyObject *);
PyAPI_FUNC(int) PyCell_Set(PyObject *, PyObject *);

#define PyCell_GET(op) (((PyCellObject *)(op))->ob_ref)
#define PyCell_SET(op, v) (((PyCellObject *)(op))->ob_ref = v)

#ifdef __cplusplus
}
#endif
#endif /* !Py_TUPLEOBJECT_H */
