# Supplementary material for: Anonymous group structure algorithm based on community structure
Source: PeerJ Comput Sci. 2024 Sep 18;10:e2244. doi: 10.7717/peerj-cs.2244 (PMC11419626; doi:10.7717/peerj-cs.2244)
Supplement: Supplemental Information 1 [file peerj-cs-10-2244-s001.zip › Code/python/Include/sliceobject.h]

#ifndef Py_SLICEOBJECT_H
#define Py_SLICEOBJECT_H
#ifdef __cplusplus
extern "C" {
#endif

/* The unique ellipsis object "..." */

PyAPI_DATA(PyObject) _Py_EllipsisObject; /* Don't use this directly */

#define Py_Ellipsis (&_Py_EllipsisObject)

/* Slice object interface */

/*

A slice object containing start, stop, and step data members (the
names are from range).  After much talk with Guido, it was decided to
let these be any arbitrary python type.  Py_None stands for omitted values.
*/

typedef struct {
    PyObject_HEAD
    PyObject *start, *stop, *step;	/* not NULL */
} PySliceObject;

PyAPI_DATA(PyTypeObject) PySlice_Type;
PyAPI_DATA(PyTypeObject) PyEllipsis_Type;

#define PySlice_Check(op) (Py_TYPE(op) == &PySlice_Type)

PyAPI_FUNC(PyObject *) PySlice_New(PyObject* start, PyObject* stop,
                                  PyObject* step);
PyAPI_FUNC(PyObject *) _PySlice_FromIndices(Py_ssize_t start, Py_ssize_t stop);
PyAPI_FUNC(int) PySlice_GetIndices(PySliceObject *r, Py_ssize_t length,
                                  Py_ssize_t *start, Py_ssize_t *stop, Py_ssize_t *step);
PyAPI_FUNC(int) PySlice_GetIndicesEx(PySliceObject *r, Py_ssize_t length,
				    Py_ssize_t *start, Py_ssize_t *stop, 
				    Py_ssize_t *step, Py_ssize_t *slicelength);

PyAPI_FUNC(int) _PySlice_Unpack(PyObject *slice,
                                Py_ssize_t *start, Py_ssize_t *stop, Py_ssize_t *step);
PyAPI_FUNC(Py_ssize_t) _PySlice_AdjustIndices(Py_ssize_t length,
                                              Py_ssize_t *start, Py_ssize_t *stop,
                                              Py_ssize_t step);

#ifdef __cplusplus
}
#endif
#endif /* !Py_SLICEOBJECT_H */
