# Supplementary material for: Anonymous group structure algorithm based on community structure
Source: PeerJ Comput Sci. 2024 Sep 18;10:e2244. doi: 10.7717/peerj-cs.2244 (PMC11419626; doi:10.7717/peerj-cs.2244)
Supplement: Supplemental Information 1 [file peerj-cs-10-2244-s001.zip › Code/python/Include/marshal.h]

/* Interface for marshal.c */

#ifndef Py_MARSHAL_H
#define Py_MARSHAL_H
#ifdef __cplusplus
extern "C" {
#endif

#define Py_MARSHAL_VERSION 2

PyAPI_FUNC(void) PyMarshal_WriteLongToFile(long, FILE *, int);
PyAPI_FUNC(void) PyMarshal_WriteObjectToFile(PyObject *, FILE *, int);
PyAPI_FUNC(PyObject *) PyMarshal_WriteObjectToString(PyObject *, int);

PyAPI_FUNC(long) PyMarshal_ReadLongFromFile(FILE *);
PyAPI_FUNC(int) PyMarshal_ReadShortFromFile(FILE *);
PyAPI_FUNC(PyObject *) PyMarshal_ReadObjectFromFile(FILE *);
PyAPI_FUNC(PyObject *) PyMarshal_ReadLastObjectFromFile(FILE *);
PyAPI_FUNC(PyObject *) PyMarshal_ReadObjectFromString(char *, Py_ssize_t);

#ifdef __cplusplus
}
#endif
#endif /* !Py_MARSHAL_H */
