# Supplementary material for: Anonymous group structure algorithm based on community structure
Source: PeerJ Comput Sci. 2024 Sep 18;10:e2244. doi: 10.7717/peerj-cs.2244 (PMC11419626; doi:10.7717/peerj-cs.2244)
Supplement: Supplemental Information 1 [file peerj-cs-10-2244-s001.zip › Code/python/Include/iterobject.h]

#ifndef Py_ITEROBJECT_H
#define Py_ITEROBJECT_H
/* Iterators (the basic kind, over a sequence) */
#ifdef __cplusplus
extern "C" {
#endif

PyAPI_DATA(PyTypeObject) PySeqIter_Type;

#define PySeqIter_Check(op) (Py_TYPE(op) == &PySeqIter_Type)

PyAPI_FUNC(PyObject *) PySeqIter_New(PyObject *);

PyAPI_DATA(PyTypeObject) PyCallIter_Type;

#define PyCallIter_Check(op) (Py_TYPE(op) == &PyCallIter_Type)

PyAPI_FUNC(PyObject *) PyCallIter_New(PyObject *, PyObject *);
#ifdef __cplusplus
}
#endif
#endif /* !Py_ITEROBJECT_H */
