# Supplementary material for: Anonymous group structure algorithm based on community structure
Source: PeerJ Comput Sci. 2024 Sep 18;10:e2244. doi: 10.7717/peerj-cs.2244 (PMC11419626; doi:10.7717/peerj-cs.2244)
Supplement: Supplemental Information 1 [file peerj-cs-10-2244-s001.zip › Code/python/Include/rangeobject.h]

/* Range object interface */

#ifndef Py_RANGEOBJECT_H
#define Py_RANGEOBJECT_H
#ifdef __cplusplus
extern "C" {
#endif

/* This is about the type 'xrange', not the built-in function range(), which
   returns regular lists. */

/*
A range object represents an integer range.  This is an immutable object;
a range cannot change its value after creation.

Range objects behave like the corresponding tuple objects except that
they are represented by a start, stop, and step datamembers.
*/

PyAPI_DATA(PyTypeObject) PyRange_Type;

#define PyRange_Check(op) (Py_TYPE(op) == &PyRange_Type)

#ifdef __cplusplus
}
#endif
#endif /* !Py_RANGEOBJECT_H */
