# Supplementary material for: Anonymous group structure algorithm based on community structure
Source: PeerJ Comput Sci. 2024 Sep 18;10:e2244. doi: 10.7717/peerj-cs.2244 (PMC11419626; doi:10.7717/peerj-cs.2244)
Supplement: Supplemental Information 1 [file peerj-cs-10-2244-s001.zip › Code/python/Include/pygetopt.h]

#ifndef Py_PYGETOPT_H
#define Py_PYGETOPT_H
#ifdef __cplusplus
extern "C" {
#endif

PyAPI_DATA(int) _PyOS_opterr;
PyAPI_DATA(int) _PyOS_optind;
PyAPI_DATA(char *) _PyOS_optarg;

PyAPI_FUNC(void) _PyOS_ResetGetOpt(void);
PyAPI_FUNC(int) _PyOS_GetOpt(int argc, char **argv, char *optstring);

#ifdef __cplusplus
}
#endif
#endif /* !Py_PYGETOPT_H */
