# Supplementary material for: Anonymous group structure algorithm based on community structure
Source: PeerJ Comput Sci. 2024 Sep 18;10:e2244. doi: 10.7717/peerj-cs.2244 (PMC11419626; doi:10.7717/peerj-cs.2244)
Supplement: Supplemental Information 1 [file peerj-cs-10-2244-s001.zip › Code/python/Include/boolobject.h]

/* Boolean object interface */

#ifndef Py_BOOLOBJECT_H
#define Py_BOOLOBJECT_H
#ifdef __cplusplus
extern "C" {
#endif


typedef PyIntObject PyBoolObject;

PyAPI_DATA(PyTypeObject) PyBool_Type;

#define PyBool_Check(x) (Py_TYPE(x) == &PyBool_Type)

/* Py_False and Py_True are the only two bools in existence.
Don't forget to apply Py_INCREF() when returning either!!! */

/* Don't use these directly */
PyAPI_DATA(PyIntObject) _Py_ZeroStruct, _Py_TrueStruct;

/* Use these macros */
#define Py_False ((PyObject *) &_Py_ZeroStruct)
#define Py_True ((PyObject *) &_Py_TrueStruct)

/* Macros for returning Py_True or Py_False, respectively */
#define Py_RETURN_TRUE return Py_INCREF(Py_True), Py_True
#define Py_RETURN_FALSE return Py_INCREF(Py_False), Py_False

/* Function to return a bool from a C long */
PyAPI_FUNC(PyObject *) PyBool_FromLong(long);

#ifdef __cplusplus
}
#endif
#endif /* !Py_BOOLOBJECT_H */
