# Supplementary material for: Anonymous group structure algorithm based on community structure
Source: PeerJ Comput Sci. 2024 Sep 18;10:e2244. doi: 10.7717/peerj-cs.2244 (PMC11419626; doi:10.7717/peerj-cs.2244)
Supplement: Supplemental Information 1 [file peerj-cs-10-2244-s001.zip › Code/python/Include/pystrcmp.h]

#ifndef Py_STRCMP_H
#define Py_STRCMP_H

#ifdef __cplusplus
extern "C" {
#endif

PyAPI_FUNC(int) PyOS_mystrnicmp(const char *, const char *, Py_ssize_t);
PyAPI_FUNC(int) PyOS_mystricmp(const char *, const char *);

#if defined(MS_WINDOWS) || defined(PYOS_OS2)
#define PyOS_strnicmp strnicmp
#define PyOS_stricmp stricmp
#else
#define PyOS_strnicmp PyOS_mystrnicmp
#define PyOS_stricmp PyOS_mystricmp
#endif

#ifdef __cplusplus
}
#endif

#endif /* !Py_STRCMP_H */
