# Supplementary material for: Anonymous group structure algorithm based on community structure
Source: PeerJ Comput Sci. 2024 Sep 18;10:e2244. doi: 10.7717/peerj-cs.2244 (PMC11419626; doi:10.7717/peerj-cs.2244)
Supplement: Supplemental Information 1 [file peerj-cs-10-2244-s001.zip › Code/python/Include/moduleobject.h]

/* Module object interface */

#ifndef Py_MODULEOBJECT_H
#define Py_MODULEOBJECT_H
#ifdef __cplusplus
extern "C" {
#endif

PyAPI_DATA(PyTypeObject) PyModule_Type;

#define PyModule_Check(op) PyObject_TypeCheck(op, &PyModule_Type)
#define PyModule_CheckExact(op) (Py_TYPE(op) == &PyModule_Type)

PyAPI_FUNC(PyObject *) PyModule_New(const char *);
PyAPI_FUNC(PyObject *) PyModule_GetDict(PyObject *);
PyAPI_FUNC(char *) PyModule_GetName(PyObject *);
PyAPI_FUNC(char *) PyModule_GetFilename(PyObject *);
PyAPI_FUNC(void) _PyModule_Clear(PyObject *);

#ifdef __cplusplus
}
#endif
#endif /* !Py_MODULEOBJECT_H */
