# Supplementary material for: Anonymous group structure algorithm based on community structure
Source: PeerJ Comput Sci. 2024 Sep 18;10:e2244. doi: 10.7717/peerj-cs.2244 (PMC11419626; doi:10.7717/peerj-cs.2244)
Supplement: Supplemental Information 1 [file peerj-cs-10-2244-s001.zip › Code/python/Include/ast.h]

#ifndef Py_AST_H
#define Py_AST_H
#ifdef __cplusplus
extern "C" {
#endif

PyAPI_FUNC(mod_ty) PyAST_FromNode(const node *, PyCompilerFlags *flags,
				  const char *, PyArena *);

#ifdef __cplusplus
}
#endif
#endif /* !Py_AST_H */
