# Supplementary material for: Anonymous group structure algorithm based on community structure
Source: PeerJ Comput Sci. 2024 Sep 18;10:e2244. doi: 10.7717/peerj-cs.2244 (PMC11419626; doi:10.7717/peerj-cs.2244)
Supplement: Supplemental Information 1 [file peerj-cs-10-2244-s001.zip › Code/python/Include/eval.h]

/* Interface to execute compiled code */

#ifndef Py_EVAL_H
#define Py_EVAL_H
#ifdef __cplusplus
extern "C" {
#endif

PyAPI_FUNC(PyObject *) PyEval_EvalCode(PyCodeObject *, PyObject *, PyObject *);

PyAPI_FUNC(PyObject *) PyEval_EvalCodeEx(PyCodeObject *co,
					PyObject *globals,
					PyObject *locals,
					PyObject **args, int argc,
					PyObject **kwds, int kwdc,
					PyObject **defs, int defc,
					PyObject *closure);

PyAPI_FUNC(PyObject *) _PyEval_CallTracing(PyObject *func, PyObject *args);

#ifdef __cplusplus
}
#endif
#endif /* !Py_EVAL_H */
