# Supplementary material for: Anonymous group structure algorithm based on community structure
Source: PeerJ Comput Sci. 2024 Sep 18;10:e2244. doi: 10.7717/peerj-cs.2244 (PMC11419626; doi:10.7717/peerj-cs.2244)
Supplement: Supplemental Information 1 [file peerj-cs-10-2244-s001.zip › Code/python/Include/dtoa.h]

#ifndef PY_NO_SHORT_FLOAT_REPR
#ifdef __cplusplus
extern "C" {
#endif

PyAPI_FUNC(double) _Py_dg_strtod(const char *str, char **ptr);
PyAPI_FUNC(char *) _Py_dg_dtoa(double d, int mode, int ndigits,
                        int *decpt, int *sign, char **rve);
PyAPI_FUNC(void) _Py_dg_freedtoa(char *s);


#ifdef __cplusplus
}
#endif
#endif
