# Supplementary material for: Anonymous group structure algorithm based on community structure
Source: PeerJ Comput Sci. 2024 Sep 18;10:e2244. doi: 10.7717/peerj-cs.2244 (PMC11419626; doi:10.7717/peerj-cs.2244)
Supplement: Supplemental Information 1 [file peerj-cs-10-2244-s001.zip › Code/python/Include/structseq.h]

/* Tuple object interface */

#ifndef Py_STRUCTSEQ_H
#define Py_STRUCTSEQ_H
#ifdef __cplusplus
extern "C" {
#endif

typedef struct PyStructSequence_Field {
	char *name;
	char *doc;
} PyStructSequence_Field;

typedef struct PyStructSequence_Desc {
	char *name;
	char *doc;
	struct PyStructSequence_Field *fields;
	int n_in_sequence;
} PyStructSequence_Desc;

extern char* PyStructSequence_UnnamedField;

PyAPI_FUNC(void) PyStructSequence_InitType(PyTypeObject *type,
					   PyStructSequence_Desc *desc);

PyAPI_FUNC(PyObject *) PyStructSequence_New(PyTypeObject* type);

typedef struct {
	PyObject_VAR_HEAD
	PyObject *ob_item[1];
} PyStructSequence;

/* Macro, *only* to be used to fill in brand new objects */
#define PyStructSequence_SET_ITEM(op, i, v) \
	(((PyStructSequence *)(op))->ob_item[i] = v)

#ifdef __cplusplus
}
#endif
#endif /* !Py_STRUCTSEQ_H */
