# Supplementary material for: Anonymous group structure algorithm based on community structure
Source: PeerJ Comput Sci. 2024 Sep 18;10:e2244. doi: 10.7717/peerj-cs.2244 (PMC11419626; doi:10.7717/peerj-cs.2244)
Supplement: Supplemental Information 1 [file peerj-cs-10-2244-s001.zip › Code/python/Include/token.h]

/* Token types */

#ifndef Py_TOKEN_H
#define Py_TOKEN_H
#ifdef __cplusplus
extern "C" {
#endif

#undef TILDE   /* Prevent clash of our definition with system macro. Ex AIX, ioctl.h */

#define ENDMARKER	0
#define NAME		1
#define NUMBER		2
#define STRING		3
#define NEWLINE		4
#define INDENT		5
#define DEDENT		6
#define LPAR		7
#define RPAR		8
#define LSQB		9
#define RSQB		10
#define COLON		11
#define COMMA		12
#define SEMI		13
#define PLUS		14
#define MINUS		15
#define STAR		16
#define SLASH		17
#define VBAR		18
#define AMPER		19
#define LESS		20
#define GREATER		21
#define EQUAL		22
#define DOT		23
#define PERCENT		24
#define BACKQUOTE	25
#define LBRACE		26
#define RBRACE		27
#define EQEQUAL		28
#define NOTEQUAL	29
#define LESSEQUAL	30
#define GREATEREQUAL	31
#define TILDE		32
#define CIRCUMFLEX	33
#define LEFTSHIFT	34
#define RIGHTSHIFT	35
#define DOUBLESTAR	36
#define PLUSEQUAL	37
#define MINEQUAL	38
#define STAREQUAL	39
#define SLASHEQUAL	40
#define PERCENTEQUAL	41
#define AMPEREQUAL	42
#define VBAREQUAL	43
#define CIRCUMFLEXEQUAL	44
#define LEFTSHIFTEQUAL	45
#define RIGHTSHIFTEQUAL	46
#define DOUBLESTAREQUAL	47
#define DOUBLESLASH	48
#define DOUBLESLASHEQUAL 49
#define AT              50	
/* Don't forget to update the table _PyParser_TokenNames in tokenizer.c! */
#define OP		51
#define ERRORTOKEN	52
#define N_TOKENS	53

/* Special definitions for cooperation with parser */

#define NT_OFFSET		256

#define ISTERMINAL(x)		((x) < NT_OFFSET)
#define ISNONTERMINAL(x)	((x) >= NT_OFFSET)
#define ISEOF(x)		((x) == ENDMARKER)


PyAPI_DATA(char *) _PyParser_TokenNames[]; /* Token names */
PyAPI_FUNC(int) PyToken_OneChar(int);
PyAPI_FUNC(int) PyToken_TwoChars(int, int);
PyAPI_FUNC(int) PyToken_ThreeChars(int, int, int);

#ifdef __cplusplus
}
#endif
#endif /* !Py_TOKEN_H */
