# Supplementary material for: Anonymous group structure algorithm based on community structure
Source: PeerJ Comput Sci. 2024 Sep 18;10:e2244. doi: 10.7717/peerj-cs.2244 (PMC11419626; doi:10.7717/peerj-cs.2244)
Supplement: Supplemental Information 1 [file peerj-cs-10-2244-s001.zip › Code/python/Include/timefuncs.h]

/*  timefuncs.h
 */

/* Utility function related to timemodule.c. */

#ifndef TIMEFUNCS_H
#define TIMEFUNCS_H
#ifdef __cplusplus
extern "C" {
#endif


/* Cast double x to time_t, but raise ValueError if x is too large
 * to fit in a time_t.  ValueError is set on return iff the return
 * value is (time_t)-1 and PyErr_Occurred().
 */
PyAPI_FUNC(time_t) _PyTime_DoubleToTimet(double x);

/* Get the current time since the epoch in seconds */
PyAPI_FUNC(double) _PyTime_FloatTime(void);


#ifdef __cplusplus
}
#endif
#endif  /* TIMEFUNCS_H */
