# Supplementary material for: Anonymous group structure algorithm based on community structure
Source: PeerJ Comput Sci. 2024 Sep 18;10:e2244. doi: 10.7717/peerj-cs.2244 (PMC11419626; doi:10.7717/peerj-cs.2244)
Supplement: Supplemental Information 1 [file peerj-cs-10-2244-s001.zip › Code/python/Include/traceback.h]

#ifndef Py_TRACEBACK_H
#define Py_TRACEBACK_H
#ifdef __cplusplus
extern "C" {
#endif

struct _frame;

/* Traceback interface */

typedef struct _traceback {
	PyObject_HEAD
	struct _traceback *tb_next;
	struct _frame *tb_frame;
	int tb_lasti;
	int tb_lineno;
} PyTracebackObject;

PyAPI_FUNC(int) PyTraceBack_Here(struct _frame *);
PyAPI_FUNC(int) PyTraceBack_Print(PyObject *, PyObject *);
PyAPI_FUNC(int) _Py_DisplaySourceLine(PyObject *, const char *, int, int);

/* Reveal traceback type so we can typecheck traceback objects */
PyAPI_DATA(PyTypeObject) PyTraceBack_Type;
#define PyTraceBack_Check(v) (Py_TYPE(v) == &PyTraceBack_Type)

#ifdef __cplusplus
}
#endif
#endif /* !Py_TRACEBACK_H */
