# Supplementary material for: Anonymous group structure algorithm based on community structure
Source: PeerJ Comput Sci. 2024 Sep 18;10:e2244. doi: 10.7717/peerj-cs.2244 (PMC11419626; doi:10.7717/peerj-cs.2244)
Supplement: Supplemental Information 1 [file peerj-cs-10-2244-s001.zip › Code/python/Include/bytesobject.h]

#define PyBytesObject PyStringObject
#define PyBytes_Type PyString_Type

#define PyBytes_Check PyString_Check
#define PyBytes_CheckExact PyString_CheckExact 
#define PyBytes_CHECK_INTERNED PyString_CHECK_INTERNED
#define PyBytes_AS_STRING PyString_AS_STRING
#define PyBytes_GET_SIZE PyString_GET_SIZE
#define Py_TPFLAGS_BYTES_SUBCLASS Py_TPFLAGS_STRING_SUBCLASS

#define PyBytes_FromStringAndSize PyString_FromStringAndSize
#define PyBytes_FromString PyString_FromString
#define PyBytes_FromFormatV PyString_FromFormatV
#define PyBytes_FromFormat PyString_FromFormat
#define PyBytes_Size PyString_Size
#define PyBytes_AsString PyString_AsString
#define PyBytes_Repr PyString_Repr
#define PyBytes_Concat PyString_Concat
#define PyBytes_ConcatAndDel PyString_ConcatAndDel
#define _PyBytes_Resize _PyString_Resize
#define _PyBytes_Eq _PyString_Eq
#define PyBytes_Format PyString_Format
#define _PyBytes_FormatLong _PyString_FormatLong
#define PyBytes_DecodeEscape PyString_DecodeEscape
#define _PyBytes_Join _PyString_Join
#define PyBytes_AsStringAndSize PyString_AsStringAndSize
#define _PyBytes_InsertThousandsGrouping _PyString_InsertThousandsGrouping
