# Supplementary material for: Anonymous group structure algorithm based on community structure
Source: PeerJ Comput Sci. 2024 Sep 18;10:e2244. doi: 10.7717/peerj-cs.2244 (PMC11419626; doi:10.7717/peerj-cs.2244)
Supplement: Supplemental Information 1 [file peerj-cs-10-2244-s001.zip › Code/python/Include/graminit.h]

/* Generated by Parser/pgen */

#define single_input 256
#define file_input 257
#define eval_input 258
#define decorator 259
#define decorators 260
#define decorated 261
#define funcdef 262
#define parameters 263
#define varargslist 264
#define fpdef 265
#define fplist 266
#define stmt 267
#define simple_stmt 268
#define small_stmt 269
#define expr_stmt 270
#define augassign 271
#define print_stmt 272
#define del_stmt 273
#define pass_stmt 274
#define flow_stmt 275
#define break_stmt 276
#define continue_stmt 277
#define return_stmt 278
#define yield_stmt 279
#define raise_stmt 280
#define import_stmt 281
#define import_name 282
#define import_from 283
#define import_as_name 284
#define dotted_as_name 285
#define import_as_names 286
#define dotted_as_names 287
#define dotted_name 288
#define global_stmt 289
#define exec_stmt 290
#define assert_stmt 291
#define compound_stmt 292
#define if_stmt 293
#define while_stmt 294
#define for_stmt 295
#define try_stmt 296
#define with_stmt 297
#define with_item 298
#define except_clause 299
#define suite 300
#define testlist_safe 301
#define old_test 302
#define old_lambdef 303
#define test 304
#define or_test 305
#define and_test 306
#define not_test 307
#define comparison 308
#define comp_op 309
#define expr 310
#define xor_expr 311
#define and_expr 312
#define shift_expr 313
#define arith_expr 314
#define term 315
#define factor 316
#define power 317
#define atom 318
#define listmaker 319
#define testlist_comp 320
#define lambdef 321
#define trailer 322
#define subscriptlist 323
#define subscript 324
#define sliceop 325
#define exprlist 326
#define testlist 327
#define dictorsetmaker 328
#define classdef 329
#define arglist 330
#define argument 331
#define list_iter 332
#define list_for 333
#define list_if 334
#define comp_iter 335
#define comp_for 336
#define comp_if 337
#define testlist1 338
#define encoding_decl 339
#define yield_expr 340
