# Supplementary material for: Anonymous group structure algorithm based on community structure
Source: PeerJ Comput Sci. 2024 Sep 18;10:e2244. doi: 10.7717/peerj-cs.2244 (PMC11419626; doi:10.7717/peerj-cs.2244)
Supplement: Supplemental Information 1 [file peerj-cs-10-2244-s001.zip › Code/python/Scripts/activate]

# This file must be used with "source bin/activate" *from bash*
# you cannot run it directly

deactivate () {
    unset -f pydoc >/dev/null 2>&1

    # reset old environment variables
    # ! [ -z ${VAR+_} ] returns true if VAR is declared at all
    if ! [ -z "${_OLD_VIRTUAL_PATH+_}" ] ; then
        PATH="$_OLD_VIRTUAL_PATH"
        export PATH
        unset _OLD_VIRTUAL_PATH
    fi
    if ! [ -z "${_OLD_VIRTUAL_PYTHONHOME+_}" ] ; then
        PYTHONHOME="$_OLD_VIRTUAL_PYTHONHOME"
        export PYTHONHOME
        unset _OLD_VIRTUAL_PYTHONHOME
    fi

    # This should detect bash and zsh, which have a hash command that must
    # be called to get it to forget past commands.  Without forgetting
    # past commands the $PATH changes we made may not be respected
    if [ -n "${BASH-}" ] || [ -n "${ZSH_VERSION-}" ] ; then
        hash -r 2>/dev/null
    fi

    if ! [ -z "${_OLD_VIRTUAL_PS1+_}" ] ; then
        PS1="$_OLD_VIRTUAL_PS1"
        export PS1
        unset _OLD_VIRTUAL_PS1
    fi

    unset VIRTUAL_ENV
    if [ ! "${1-}" = "nondestructive" ] ; then
    # Self destruct!
        unset -f deactivate
    fi
}

# unset irrelevant variables
deactivate nondestructive

VIRTUAL_ENV="$(if [ "$OSTYPE" "==" "cygwin" ]; then cygpath -u 'D:\social_network\python'; else echo '/D/social_network/python'; fi;)"
export VIRTUAL_ENV

_OLD_VIRTUAL_PATH="$PATH"
PATH="$VIRTUAL_ENV/Scripts:$PATH"
export PATH

# unset PYTHONHOME if set
if ! [ -z "${PYTHONHOME+_}" ] ; then
    _OLD_VIRTUAL_PYTHONHOME="$PYTHONHOME"
    unset PYTHONHOME
fi

if [ -z "${VIRTUAL_ENV_DISABLE_PROMPT-}" ] ; then
    _OLD_VIRTUAL_PS1="${PS1-}"
    if [ "x" != x ] ; then
        PS1="${PS1-}"
    else
        PS1="(`basename \"$VIRTUAL_ENV\"`) ${PS1-}"
    fi
    export PS1
fi

# Make sure to unalias pydoc if it's already there
alias pydoc 2>/dev/null >/dev/null && unalias pydoc || true

pydoc () {
    python -m pydoc "$@"
}

# This should detect bash and zsh, which have a hash command that must
# be called to get it to forget past commands.  Without forgetting
# past commands the $PATH changes we made may not be respected
if [ -n "${BASH-}" ] || [ -n "${ZSH_VERSION-}" ] ; then
    hash -r 2>/dev/null
fi
