# Supplementary material for: Anonymous group structure algorithm based on community structure
Source: PeerJ Comput Sci. 2024 Sep 18;10:e2244. doi: 10.7717/peerj-cs.2244 (PMC11419626; doi:10.7717/peerj-cs.2244)
Supplement: Supplemental Information 1 [file peerj-cs-10-2244-s001.zip › Code/python/Lib/stat.py]

"""Constants/functions for interpreting results of os.stat() and os.lstat().

Suggested usage: from stat import *
"""

# Indices for stat struct members in the tuple returned by os.stat()

ST_MODE  = 0
ST_INO   = 1
ST_DEV   = 2
ST_NLINK = 3
ST_UID   = 4
ST_GID   = 5
ST_SIZE  = 6
ST_ATIME = 7
ST_MTIME = 8
ST_CTIME = 9

# Extract bits from the mode

def S_IMODE(mode):
    return mode & 07777

def S_IFMT(mode):
    return mode & 0170000

# Constants used as S_IFMT() for various file types
# (not all are implemented on all systems)

S_IFDIR  = 0040000
S_IFCHR  = 0020000
S_IFBLK  = 0060000
S_IFREG  = 0100000
S_IFIFO  = 0010000
S_IFLNK  = 0120000
S_IFSOCK = 0140000

# Functions to test for each file type

def S_ISDIR(mode):
    return S_IFMT(mode) == S_IFDIR

def S_ISCHR(mode):
    return S_IFMT(mode) == S_IFCHR

def S_ISBLK(mode):
    return S_IFMT(mode) == S_IFBLK

def S_ISREG(mode):
    return S_IFMT(mode) == S_IFREG

def S_ISFIFO(mode):
    return S_IFMT(mode) == S_IFIFO

def S_ISLNK(mode):
    return S_IFMT(mode) == S_IFLNK

def S_ISSOCK(mode):
    return S_IFMT(mode) == S_IFSOCK

# Names for permission bits

S_ISUID = 04000
S_ISGID = 02000
S_ENFMT = S_ISGID
S_ISVTX = 01000
S_IREAD = 00400
S_IWRITE = 00200
S_IEXEC = 00100
S_IRWXU = 00700
S_IRUSR = 00400
S_IWUSR = 00200
S_IXUSR = 00100
S_IRWXG = 00070
S_IRGRP = 00040
S_IWGRP = 00020
S_IXGRP = 00010
S_IRWXO = 00007
S_IROTH = 00004
S_IWOTH = 00002
S_IXOTH = 00001

# Names for file flags

UF_NODUMP    = 0x00000001
UF_IMMUTABLE = 0x00000002
UF_APPEND    = 0x00000004
UF_OPAQUE    = 0x00000008
UF_NOUNLINK  = 0x00000010
UF_COMPRESSED = 0x00000020  # OS X: file is hfs-compressed
UF_HIDDEN    = 0x00008000   # OS X: file should not be displayed
SF_ARCHIVED  = 0x00010000
SF_IMMUTABLE = 0x00020000
SF_APPEND    = 0x00040000
SF_NOUNLINK  = 0x00100000
SF_SNAPSHOT  = 0x00200000
