# Supplementary material for: Anonymous group structure algorithm based on community structure
Source: PeerJ Comput Sci. 2024 Sep 18;10:e2244. doi: 10.7717/peerj-cs.2244 (PMC11419626; doi:10.7717/peerj-cs.2244)
Supplement: Supplemental Information 1 [file peerj-cs-10-2244-s001.zip › Code/python/tcl/tk8.5/mkpsenc.tcl]

# mkpsenc.tcl --
#
# Creates Postscript encoding vector for given encoding
# 

proc ::tk::CreatePostscriptEncoding {encoding} {
    # now check for known. Even if it is known, it can be other
    # than we need. GhostScript seems to be happy with such approach
    set result "/CurrentEncoding \[\n"
    for {set i 0} {$i<256} {incr i 8} {
        for {set j 0} {$j<8} {incr j} {
	    set enc [encoding convertfrom $encoding [format %c [expr {$i+$j}]]]
	    if {[catch {format %04X [scan $enc %c]} hexcode]} {set hexcode {}}
	    if [info exists ::tk::psglyphs($hexcode)] {
		append result "/$::tk::psglyphs($hexcode)"
	    } else {
		append result "/space"
	    }
	}
	append result "\n"
    }
    append result "\] def\n"
    return $result
}

# List of adobe glyph names. Converted from glyphlist.txt, downloaded
# from Adobe

namespace eval ::tk {
array set psglyphs {
   0020 space
   0021 exclam
   0022 quotedbl
   0023 numbersign
   0024 dollar
   0025 percent
   0026 ampersand
   0027 quotesingle
   0028 parenleft
   0029 parenright
   002A asterisk
   002B plus
   002C comma
   002D hyphen
   002E period
   002F slash
   0030 zero
   0031 one
   0032 two
   0033 three
   0034 four
   0035 five
   0036 six
   0037 seven
   0038 eight
   0039 nine
   003A colon
   003B semicolon
   003C less
   003D equal
   003E greater
   003F question
   0040 at
   0041 A
   0042 B
   0043 C
   0044 D
   0045 E
   0046 F
   0047 G
   0048 H
   0049 I
   004A J
   004B K
   004C L
   004D M
   004E N
   004F O
   0050 P
   0051 Q
   0052 R
   0053 S
   0054 T
   0055 U
   0056 V
   0057 W
   0058 X
   0059 Y
   005A Z
   005B bracketleft
   005C backslash
   005D bracketright
   005E asciicircum
   005F underscore
   0060 grave
   0061 a
   0062 b
   0063 c
   0064 d
   0065 e
   0066 f
   0067 g
   0068 h
   0069 i
   006A j
   006B k
   006C l
   006D m
   006E n
   006F o
   0070 p
   0071 q
   0072 r
   0073 s
   0074 t
   0075 u
   0076 v
   0077 w
   0078 x
   0079 y
   007A z
   007B braceleft
   007C bar
   007D braceright
   007E asciitilde
   00A0 space
   00A1 exclamdown
   00A2 cent
   00A3 sterling
   00A4 currency
   00A5 yen
   00A6 brokenbar
   00A7 section
   00A8 dieresis
   00A9 copyright
   00AA ordfeminine
   00AB guillemotleft
   00AC logicalnot
   00AD hyphen
   00AE registered
   00AF macron
   00B0 degree
   00B1 plusminus
   00B2 twosuperior
   00B3 threesuperior
   00B4 acute
   00B5 mu
   00B6 paragraph
   00B7 periodcentered
   00B8 cedilla
   00B9 onesuperior
   00BA ordmasculine
   00BB guillemotright
   00BC onequarter
   00BD onehalf
   00BE threequarters
   00BF questiondown
   00C0 Agrave
   00C1 Aacute
   00C2 Acircumflex
   00C3 Atilde
   00C4 Adieresis
   00C5 Aring
   00C6 AE
   00C7 Ccedilla
   00C8 Egrave
   00C9 Eacute
   00CA Ecircumflex
   00CB Edieresis
   00CC Igrave
   00CD Iacute
   00CE Icircumflex
   00CF Idieresis
   00D0 Eth
   00D1 Ntilde
   00D2 Ograve
   00D3 Oacute
   00D4 Ocircumflex
   00D5 Otilde
   00D6 Odieresis
   00D7 multiply
   00D8 Oslash
   00D9 Ugrave
   00DA Uacute
   00DB Ucircumflex
   00DC Udieresis
   00DD Yacute
   00DE Thorn
   00DF germandbls
   00E0 agrave
   00E1 aacute
   00E2 acircumflex
   00E3 atilde
   00E4 adieresis
   00E5 aring
   00E6 ae
   00E7 ccedilla
   00E8 egrave
   00E9 eacute
   00EA ecircumflex
   00EB edieresis
   00EC igrave
   00ED iacute
   00EE icircumflex
   00EF idieresis
   00F0 eth
   00F1 ntilde
   00F2 ograve
   00F3 oacute
   00F4 ocircumflex
   00F5 otilde
   00F6 odieresis
   00F7 divide
   00F8 oslash
   00F9 ugrave
   00FA uacute
   00FB ucircumflex
   00FC udieresis
   00FD yacute
   00FE thorn
   00FF ydieresis
   0100 Amacron
   0101 amacron
   0102 Abreve
   0103 abreve
   0104 Aogonek
   0105 aogonek
   0106 Cacute
   0107 cacute
   0108 Ccircumflex
   0109 ccircumflex
   010A Cdotaccent
   010B cdotaccent
   010C Ccaron
   010D ccaron
   010E Dcaron
   010F dcaron
   0110 Dcroat
   0111 dcroat
   0112 Emacron
   0113 emacron
   0114 Ebreve
   0115 ebreve
   0116 Edotaccent
   0117 edotaccent
   0118 Eogonek
   0119 eogonek
   011A Ecaron
   011B ecaron
   011C Gcircumflex
   011D gcircumflex
   011E Gbreve
   011F gbreve
   0120 Gdotaccent
   0121 gdotaccent
   0122 Gcommaaccent
   0123 gcommaaccent
   0124 Hcircumflex
   0125 hcircumflex
   0126 Hbar
   0127 hbar
   0128 Itilde
   0129 itilde
   012A Imacron
   012B imacron
   012C Ibreve
   012D ibreve
   012E Iogonek
   012F iogonek
   0130 Idotaccent
   0131 dotlessi
   0132 IJ
   0133 ij
   0134 Jcircumflex
   0135 jcircumflex
   0136 Kcommaaccent
   0137 kcommaaccent
   0138 kgreenlandic
   0139 Lacute
   013A lacute
   013B Lcommaaccent
   013C lcommaaccent
   013D Lcaron
   013E lcaron
   013F Ldot
   0140 ldot
   0141 Lslash
   0142 lslash
   0143 Nacute
   0144 nacute
   0145 Ncommaaccent
   0146 ncommaaccent
   0147 Ncaron
   0148 ncaron
   0149 napostrophe
   014A Eng
   014B eng
   014C Omacron
   014D omacron
   014E Obreve
   014F obreve
   0150 Ohungarumlaut
   0151 ohungarumlaut
   0152 OE
   0153 oe
   0154 Racute
   0155 racute
   0156 Rcommaaccent
   0157 rcommaaccent
   0158 Rcaron
   0159 rcaron
   015A Sacute
   015B sacute
   015C Scircumflex
   015D scircumflex
   015E Scedilla
   015F scedilla
   0160 Scaron
   0161 scaron
   0162 Tcommaaccent
   0163 tcommaaccent
   0164 Tcaron
   0165 tcaron
   0166 Tbar
   0167 tbar
   0168 Utilde
   0169 utilde
   016A Umacron
   016B umacron
   016C Ubreve
   016D ubreve
   016E Uring
   016F uring
   0170 Uhungarumlaut
   0171 uhungarumlaut
   0172 Uogonek
   0173 uogonek
   0174 Wcircumflex
   0175 wcircumflex
   0176 Ycircumflex
   0177 ycircumflex
   0178 Ydieresis
   0179 Zacute
   017A zacute
   017B Zdotaccent
   017C zdotaccent
   017D Zcaron
   017E zcaron
   017F longs
   0192 florin
   01A0 Ohorn
   01A1 ohorn
   01AF Uhorn
   01B0 uhorn
   01E6 Gcaron
   01E7 gcaron
   01FA Aringacute
   01FB aringacute
   01FC AEacute
   01FD aeacute
   01FE Oslashacute
   01FF oslashacute
   0218 Scommaaccent
   0219 scommaaccent
   021A Tcommaaccent
   021B tcommaaccent
   02BC afii57929
   02BD afii64937
   02C6 circumflex
   02C7 caron
   02C9 macron
   02D8 breve
   02D9 dotaccent
   02DA ring
   02DB ogonek
   02DC tilde
   02DD hungarumlaut
   0300 gravecomb
   0301 acutecomb
   0303 tildecomb
   0309 hookabovecomb
   0323 dotbelowcomb
   0384 tonos
   0385 dieresistonos
   0386 Alphatonos
   0387 anoteleia
   0388 Epsilontonos
   0389 Etatonos
   038A Iotatonos
   038C Omicrontonos
   038E Upsilontonos
   038F Omegatonos
   0390 iotadieresistonos
   0391 Alpha
   0392 Beta
   0393 Gamma
   0394 Delta
   0395 Epsilon
   0396 Zeta
   0397 Eta
   0398 Theta
   0399 Iota
   039A Kappa
   039B Lambda
   039C Mu
   039D Nu
   039E Xi
   039F Omicron
   03A0 Pi
   03A1 Rho
   03A3 Sigma
   03A4 Tau
   03A5 Upsilon
   03A6 Phi
   03A7 Chi
   03A8 Psi
   03A9 Omega
   03AA Iotadieresis
   03AB Upsilondieresis
   03AC alphatonos
   03AD epsilontonos
   03AE etatonos
   03AF iotatonos
   03B0 upsilondieresistonos
   03B1 alpha
   03B2 beta
   03B3 gamma
   03B4 delta
   03B5 epsilon
   03B6 zeta
   03B7 eta
   03B8 theta
   03B9 iota
   03BA kappa
   03BB lambda
   03BC mu
   03BD nu
   03BE xi
   03BF omicron
   03C0 pi
   03C1 rho
   03C2 sigma1
   03C3 sigma
   03C4 tau
   03C5 upsilon
   03C6 phi
   03C7 chi
   03C8 psi
   03C9 omega
   03CA iotadieresis
   03CB upsilondieresis
   03CC omicrontonos
   03CD upsilontonos
   03CE omegatonos
   03D1 theta1
   03D2 Upsilon1
   03D5 phi1
   03D6 omega1
   0401 afii10023
   0402 afii10051
   0403 afii10052
   0404 afii10053
   0405 afii10054
   0406 afii10055
   0407 afii10056
   0408 afii10057
   0409 afii10058
   040A afii10059
   040B afii10060
   040C afii10061
   040E afii10062
   040F afii10145
   0410 afii10017
   0411 afii10018
   0412 afii10019
   0413 afii10020
   0414 afii10021
   0415 afii10022
   0416 afii10024
   0417 afii10025
   0418 afii10026
   0419 afii10027
   041A afii10028
   041B afii10029
   041C afii10030
   041D afii10031
   041E afii10032
   041F afii10033
   0420 afii10034
   0421 afii10035
   0422 afii10036
   0423 afii10037
   0424 afii10038
   0425 afii10039
   0426 afii10040
   0427 afii10041
   0428 afii10042
   0429 afii10043
   042A afii10044
   042B afii10045
   042C afii10046
   042D afii10047
   042E afii10048
   042F afii10049
   0430 afii10065
   0431 afii10066
   0432 afii10067
   0433 afii10068
   0434 afii10069
   0435 afii10070
   0436 afii10072
   0437 afii10073
   0438 afii10074
   0439 afii10075
   043A afii10076
   043B afii10077
   043C afii10078
   043D afii10079
   043E afii10080
   043F afii10081
   0440 afii10082
   0441 afii10083
   0442 afii10084
   0443 afii10085
   0444 afii10086
   0445 afii10087
   0446 afii10088
   0447 afii10089
   0448 afii10090
   0449 afii10091
   044A afii10092
   044B afii10093
   044C afii10094
   044D afii10095
   044E afii10096
   044F afii10097
   0451 afii10071
   0452 afii10099
   0453 afii10100
   0454 afii10101
   0455 afii10102
   0456 afii10103
   0457 afii10104
   0458 afii10105
   0459 afii10106
   045A afii10107
   045B afii10108
   045C afii10109
   045E afii10110
   045F afii10193
   0462 afii10146
   0463 afii10194
   0472 afii10147
   0473 afii10195
   0474 afii10148
   0475 afii10196
   0490 afii10050
   0491 afii10098
   04D9 afii10846
   05B0 afii57799
   05B1 afii57801
   05B2 afii57800
   05B3 afii57802
   05B4 afii57793
   05B5 afii57794
   05B6 afii57795
   05B7 afii57798
   05B8 afii57797
   05B9 afii57806
   05BB afii57796
   05BC afii57807
   05BD afii57839
   05BE afii57645
   05BF afii57841
   05C0 afii57842
   05C1 afii57804
   05C2 afii57803
   05C3 afii57658
   05D0 afii57664
   05D1 afii57665
   05D2 afii57666
   05D3 afii57667
   05D4 afii57668
   05D5 afii57669
   05D6 afii57670
   05D7 afii57671
   05D8 afii57672
   05D9 afii57673
   05DA afii57674
   05DB afii57675
   05DC afii57676
   05DD afii57677
   05DE afii57678
   05DF afii57679
   05E0 afii57680
   05E1 afii57681
   05E2 afii57682
   05E3 afii57683
   05E4 afii57684
   05E5 afii57685
   05E6 afii57686
   05E7 afii57687
   05E8 afii57688
   05E9 afii57689
   05EA afii57690
   05F0 afii57716
   05F1 afii57717
   05F2 afii57718
   060C afii57388
   061B afii57403
   061F afii57407
   0621 afii57409
   0622 afii57410
   0623 afii57411
   0624 afii57412
   0625 afii57413
   0626 afii57414
   0627 afii57415
   0628 afii57416
   0629 afii57417
   062A afii57418
   062B afii57419
   062C afii57420
   062D afii57421
   062E afii57422
   062F afii57423
   0630 afii57424
   0631 afii57425
   0632 afii57426
   0633 afii57427
   0634 afii57428
   0635 afii57429
   0636 afii57430
   0637 afii57431
   0638 afii57432
   0639 afii57433
   063A afii57434
   0640 afii57440
   0641 afii57441
   0642 afii57442
   0643 afii57443
   0644 afii57444
   0645 afii57445
   0646 afii57446
   0647 afii57470
   0648 afii57448
   0649 afii57449
   064A afii57450
   064B afii57451
   064C afii57452
   064D afii57453
   064E afii57454
   064F afii57455
   0650 afii57456
   0651 afii57457
   0652 afii57458
   0660 afii57392
   0661 afii57393
   0662 afii57394
   0663 afii57395
   0664 afii57396
   0665 afii57397
   0666 afii57398
   0667 afii57399
   0668 afii57400
   0669 afii57401
   066A afii57381
   066D afii63167
   0679 afii57511
   067E afii57506
   0686 afii57507
   0688 afii57512
   0691 afii57513
   0698 afii57508
   06A4 afii57505
   06AF afii57509
   06BA afii57514
   06D2 afii57519
   06D5 afii57534
   1E80 Wgrave
   1E81 wgrave
   1E82 Wacute
   1E83 wacute
   1E84 Wdieresis
   1E85 wdieresis
   1EF2 Ygrave
   1EF3 ygrave
   200C afii61664
   200D afii301
   200E afii299
   200F afii300
   2012 figuredash
   2013 endash
   2014 emdash
   2015 afii00208
   2017 underscoredbl
   2018 quoteleft
   2019 quoteright
   201A quotesinglbase
   201B quotereversed
   201C quotedblleft
   201D quotedblright
   201E quotedblbase
   2020 dagger
   2021 daggerdbl
   2022 bullet
   2024 onedotenleader
   2025 twodotenleader
   2026 ellipsis
   202C afii61573
   202D afii61574
   202E afii61575
   2030 perthousand
   2032 minute
   2033 second
   2039 guilsinglleft
   203A guilsinglright
   203C exclamdbl
   2044 fraction
   2070 zerosuperior
   2074 foursuperior
   2075 fivesuperior
   2076 sixsuperior
   2077 sevensuperior
   2078 eightsuperior
   2079 ninesuperior
   207D parenleftsuperior
   207E parenrightsuperior
   207F nsuperior
   2080 zeroinferior
   2081 oneinferior
   2082 twoinferior
   2083 threeinferior
   2084 fourinferior
   2085 fiveinferior
   2086 sixinferior
   2087 seveninferior
   2088 eightinferior
   2089 nineinferior
   208D parenleftinferior
   208E parenrightinferior
   20A1 colonmonetary
   20A3 franc
   20A4 lira
   20A7 peseta
   20AA afii57636
   20AB dong
   20AC Euro
   2105 afii61248
   2111 Ifraktur
   2113 afii61289
   2116 afii61352
   2118 weierstrass
   211C Rfraktur
   211E prescription
   2122 trademark
   2126 Omega
   212E estimated
   2135 aleph
   2153 onethird
   2154 twothirds
   215B oneeighth
   215C threeeighths
   215D fiveeighths
   215E seveneighths
   2190 arrowleft
   2191 arrowup
   2192 arrowright
   2193 arrowdown
   2194 arrowboth
   2195 arrowupdn
   21A8 arrowupdnbse
   21B5 carriagereturn
   21D0 arrowdblleft
   21D1 arrowdblup
   21D2 arrowdblright
   21D3 arrowdbldown
   21D4 arrowdblboth
   2200 universal
   2202 partialdiff
   2203 existential
   2205 emptyset
   2206 Delta
   2207 gradient
   2208 element
   2209 notelement
   220B suchthat
   220F product
   2211 summation
   2212 minus
   2215 fraction
   2217 asteriskmath
   2219 periodcentered
   221A radical
   221D proportional
   221E infinity
   221F orthogonal
   2220 angle
   2227 logicaland
   2228 logicalor
   2229 intersection
   222A union
   222B integral
   2234 therefore
   223C similar
   2245 congruent
   2248 approxequal
   2260 notequal
   2261 equivalence
   2264 lessequal
   2265 greaterequal
   2282 propersubset
   2283 propersuperset
   2284 notsubset
   2286 reflexsubset
   2287 reflexsuperset
   2295 circleplus
   2297 circlemultiply
   22A5 perpendicular
   22C5 dotmath
   2302 house
   2310 revlogicalnot
   2320 integraltp
   2321 integralbt
   2329 angleleft
   232A angleright
   2500 SF100000
   2502 SF110000
   250C SF010000
   2510 SF030000
   2514 SF020000
   2518 SF040000
   251C SF080000
   2524 SF090000
   252C SF060000
   2534 SF070000
   253C SF050000
   2550 SF430000
   2551 SF240000
   2552 SF510000
   2553 SF520000
   2554 SF390000
   2555 SF220000
   2556 SF210000
   2557 SF250000
   2558 SF500000
   2559 SF490000
   255A SF380000
   255B SF280000
   255C SF270000
   255D SF260000
   255E SF360000
   255F SF370000
   2560 SF420000
   2561 SF190000
   2562 SF200000
   2563 SF230000
   2564 SF470000
   2565 SF480000
   2566 SF410000
   2567 SF450000
   2568 SF460000
   2569 SF400000
   256A SF540000
   256B SF530000
   256C SF440000
   2580 upblock
   2584 dnblock
   2588 block
   258C lfblock
   2590 rtblock
   2591 ltshade
   2592 shade
   2593 dkshade
   25A0 filledbox
   25A1 H22073
   25AA H18543
   25AB H18551
   25AC filledrect
   25B2 triagup
   25BA triagrt
   25BC triagdn
   25C4 triaglf
   25CA lozenge
   25CB circle
   25CF H18533
   25D8 invbullet
   25D9 invcircle
   25E6 openbullet
   263A smileface
   263B invsmileface
   263C sun
   2640 female
   2642 male
   2660 spade
   2663 club
   2665 heart
   2666 diamond
   266A musicalnote
   266B musicalnotedbl
   F6BE dotlessj
   F6BF LL
   F6C0 ll
   F6C1 Scedilla
   F6C2 scedilla
   F6C3 commaaccent
   F6C4 afii10063
   F6C5 afii10064
   F6C6 afii10192
   F6C7 afii10831
   F6C8 afii10832
   F6C9 Acute
   F6CA Caron
   F6CB Dieresis
   F6CC DieresisAcute
   F6CD DieresisGrave
   F6CE Grave
   F6CF Hungarumlaut
   F6D0 Macron
   F6D1 cyrBreve
   F6D2 cyrFlex
   F6D3 dblGrave
   F6D4 cyrbreve
   F6D5 cyrflex
   F6D6 dblgrave
   F6D7 dieresisacute
   F6D8 dieresisgrave
   F6D9 copyrightserif
   F6DA registerserif
   F6DB trademarkserif
   F6DC onefitted
   F6DD rupiah
   F6DE threequartersemdash
   F6DF centinferior
   F6E0 centsuperior
   F6E1 commainferior
   F6E2 commasuperior
   F6E3 dollarinferior
   F6E4 dollarsuperior
   F6E5 hypheninferior
   F6E6 hyphensuperior
   F6E7 periodinferior
   F6E8 periodsuperior
   F6E9 asuperior
   F6EA bsuperior
   F6EB dsuperior
   F6EC esuperior
   F6ED isuperior
   F6EE lsuperior
   F6EF msuperior
   F6F0 osuperior
   F6F1 rsuperior
   F6F2 ssuperior
   F6F3 tsuperior
   F6F4 Brevesmall
   F6F5 Caronsmall
   F6F6 Circumflexsmall
   F6F7 Dotaccentsmall
   F6F8 Hungarumlautsmall
   F6F9 Lslashsmall
   F6FA OEsmall
   F6FB Ogoneksmall
   F6FC Ringsmall
   F6FD Scaronsmall
   F6FE Tildesmall
   F6FF Zcaronsmall
   F721 exclamsmall
   F724 dollaroldstyle
   F726 ampersandsmall
   F730 zerooldstyle
   F731 oneoldstyle
   F732 twooldstyle
   F733 threeoldstyle
   F734 fouroldstyle
   F735 fiveoldstyle
   F736 sixoldstyle
   F737 sevenoldstyle
   F738 eightoldstyle
   F739 nineoldstyle
   F73F questionsmall
   F760 Gravesmall
   F761 Asmall
   F762 Bsmall
   F763 Csmall
   F764 Dsmall
   F765 Esmall
   F766 Fsmall
   F767 Gsmall
   F768 Hsmall
   F769 Ismall
   F76A Jsmall
   F76B Ksmall
   F76C Lsmall
   F76D Msmall
   F76E Nsmall
   F76F Osmall
   F770 Psmall
   F771 Qsmall
   F772 Rsmall
   F773 Ssmall
   F774 Tsmall
   F775 Usmall
   F776 Vsmall
   F777 Wsmall
   F778 Xsmall
   F779 Ysmall
   F77A Zsmall
   F7A1 exclamdownsmall
   F7A2 centoldstyle
   F7A8 Dieresissmall
   F7AF Macronsmall
   F7B4 Acutesmall
   F7B8 Cedillasmall
   F7BF questiondownsmall
   F7E0 Agravesmall
   F7E1 Aacutesmall
   F7E2 Acircumflexsmall
   F7E3 Atildesmall
   F7E4 Adieresissmall
   F7E5 Aringsmall
   F7E6 AEsmall
   F7E7 Ccedillasmall
   F7E8 Egravesmall
   F7E9 Eacutesmall
   F7EA Ecircumflexsmall
   F7EB Edieresissmall
   F7EC Igravesmall
   F7ED Iacutesmall
   F7EE Icircumflexsmall
   F7EF Idieresissmall
   F7F0 Ethsmall
   F7F1 Ntildesmall
   F7F2 Ogravesmall
   F7F3 Oacutesmall
   F7F4 Ocircumflexsmall
   F7F5 Otildesmall
   F7F6 Odieresissmall
   F7F8 Oslashsmall
   F7F9 Ugravesmall
   F7FA Uacutesmall
   F7FB Ucircumflexsmall
   F7FC Udieresissmall
   F7FD Yacutesmall
   F7FE Thornsmall
   F7FF Ydieresissmall
   F8E5 radicalex
   F8E6 arrowvertex
   F8E7 arrowhorizex
   F8E8 registersans
   F8E9 copyrightsans
   F8EA trademarksans
   F8EB parenlefttp
   F8EC parenleftex
   F8ED parenleftbt
   F8EE bracketlefttp
   F8EF bracketleftex
   F8F0 bracketleftbt
   F8F1 bracelefttp
   F8F2 braceleftmid
   F8F3 braceleftbt
   F8F4 braceex
   F8F5 integralex
   F8F6 parenrighttp
   F8F7 parenrightex
   F8F8 parenrightbt
   F8F9 bracketrighttp
   F8FA bracketrightex
   F8FB bracketrightbt
   F8FC bracerighttp
   F8FD bracerightmid
   F8FE bracerightbt
   FB00 ff
   FB01 fi
   FB02 fl
   FB03 ffi
   FB04 ffl
   FB1F afii57705
   FB2A afii57694
   FB2B afii57695
   FB35 afii57723
   FB4B afii57700
}

# precalculate entire prolog when this file is loaded 
# (to speed things up)
set ps_preamable "%%BeginProlog\n"
append ps_preamable [CreatePostscriptEncoding [encoding system]]
append ps_preamable {
50 dict begin
% This is a standard prolog for Postscript generated by Tk's canvas
% widget.

% The definitions below just define all of the variables used in
% any of the procedures here.  This is needed for obscure reasons
% explained on p. 716 of the Postscript manual (Section H.2.7,
% "Initializing Variables," in the section on Encapsulated Postscript).

/baseline 0 def
/stipimage 0 def
/height 0 def
/justify 0 def
/lineLength 0 def
/spacing 0 def
/stipple 0 def
/strings 0 def
/xoffset 0 def
/yoffset 0 def
/tmpstip null def


/cstringshow {
    {
	dup type /stringtype eq
	{ show } { glyphshow }
	ifelse
    }
    forall
} bind def


/cstringwidth {
    0 exch 0 exch
    {
	dup type /stringtype eq
	{ stringwidth } { 
	    currentfont /Encoding get exch 1 exch put (\001) stringwidth 
        }
	ifelse 
	exch 3 1 roll add 3 1 roll add exch
    }
    forall
} bind def

% font ISOEncode font
% This procedure changes the encoding of a font from the default
% Postscript encoding to current system encoding.  It's typically invoked just
% before invoking "setfont".  The body of this procedure comes from
% Section 5.6.1 of the Postscript book.

/ISOEncode {
    dup length dict begin
	{1 index /FID ne {def} {pop pop} ifelse} forall
	/Encoding CurrentEncoding def
	currentdict
    end

    % I'm not sure why it's necessary to use "definefont" on this new
    % font, but it seems to be important; just use the name "Temporary"
    % for the font.

    /Temporary exch definefont
} bind def

% StrokeClip
%
% This procedure converts the current path into a clip area under
% the assumption of stroking.  It's a bit tricky because some Postscript
% interpreters get errors during strokepath for dashed lines.  If
% this happens then turn off dashes and try again.

/StrokeClip {
    {strokepath} stopped {
	(This Postscript printer gets limitcheck overflows when) =
	(stippling dashed lines;  lines will be printed solid instead.) =
	[] 0 setdash strokepath} if
    clip
} bind def

% desiredSize EvenPixels closestSize
%
% The procedure below is used for stippling.  Given the optimal size
% of a dot in a stipple pattern in the current user coordinate system,
% compute the closest size that is an exact multiple of the device's
% pixel size.  This allows stipple patterns to be displayed without
% aliasing effects.

/EvenPixels {
    % Compute exact number of device pixels per stipple dot.
    dup 0 matrix currentmatrix dtransform
    dup mul exch dup mul add sqrt

    % Round to an integer, make sure the number is at least 1, and compute
    % user coord distance corresponding to this.
    dup round dup 1 lt {pop 1} if
    exch div mul
} bind def

% width height string StippleFill --
%
% Given a path already set up and a clipping region generated from
% it, this procedure will fill the clipping region with a stipple
% pattern.  "String" contains a proper image description of the
% stipple pattern and "width" and "height" give its dimensions.  Each
% stipple dot is assumed to be about one unit across in the current
% user coordinate system.  This procedure trashes the graphics state.

/StippleFill {
    % The following code is needed to work around a NeWSprint bug.

    /tmpstip 1 index def

    % Change the scaling so that one user unit in user coordinates
    % corresponds to the size of one stipple dot.
    1 EvenPixels dup scale

    % Compute the bounding box occupied by the path (which is now
    % the clipping region), and round the lower coordinates down
    % to the nearest starting point for the stipple pattern.  Be
    % careful about negative numbers, since the rounding works
    % differently on them.

    pathbbox
    4 2 roll
    5 index div dup 0 lt {1 sub} if cvi 5 index mul 4 1 roll
    6 index div dup 0 lt {1 sub} if cvi 6 index mul 3 2 roll

    % Stack now: width height string y1 y2 x1 x2
    % Below is a doubly-nested for loop to iterate across this area
    % in units of the stipple pattern size, going up columns then
    % across rows, blasting out a stipple-pattern-sized rectangle at
    % each position

    6 index exch {
	2 index 5 index 3 index {
	    % Stack now: width height string y1 y2 x y

	    gsave
	    1 index exch translate
	    5 index 5 index true matrix tmpstip imagemask
	    grestore
	} for
	pop
    } for
    pop pop pop pop pop
} bind def

% -- AdjustColor --
% Given a color value already set for output by the caller, adjusts
% that value to a grayscale or mono value if requested by the CL
% variable.

/AdjustColor {
    CL 2 lt {
	currentgray
	CL 0 eq {
	    .5 lt {0} {1} ifelse
	} if
	setgray
    } if
} bind def

% x y strings spacing xoffset yoffset justify stipple DrawText --
% This procedure does all of the real work of drawing text.  The
% color and font must already have been set by the caller, and the
% following arguments must be on the stack:
%
% x, y -	Coordinates at which to draw text.
% strings -	An array of strings, one for each line of the text item,
%		in order from top to bottom.
% spacing -	Spacing between lines.
% xoffset -	Horizontal offset for text bbox relative to x and y: 0 for
%		nw/w/sw anchor, -0.5 for n/center/s, and -1.0 for ne/e/se.
% yoffset -	Vertical offset for text bbox relative to x and y: 0 for
%		nw/n/ne anchor, +0.5 for w/center/e, and +1.0 for sw/s/se.
% justify -	0 for left justification, 0.5 for center, 1 for right justify.
% stipple -	Boolean value indicating whether or not text is to be
%		drawn in stippled fashion.  If text is stippled,
%		procedure StippleText must have been defined to call
%		StippleFill in the right way.
%
% Also, when this procedure is invoked, the color and font must already
% have been set for the text.

/DrawText {
    /stipple exch def
    /justify exch def
    /yoffset exch def
    /xoffset exch def
    /spacing exch def
    /strings exch def

    % First scan through all of the text to find the widest line.

    /lineLength 0 def
    strings {
	cstringwidth pop
	dup lineLength gt {/lineLength exch def} {pop} ifelse
	newpath
    } forall

    % Compute the baseline offset and the actual font height.

    0 0 moveto (TXygqPZ) false charpath
    pathbbox dup /baseline exch def
    exch pop exch sub /height exch def pop
    newpath

    % Translate coordinates first so that the origin is at the upper-left
    % corner of the text's bounding box. Remember that x and y for
    % positioning are still on the stack.

    translate
    lineLength xoffset mul
    strings length 1 sub spacing mul height add yoffset mul translate

    % Now use the baseline and justification information to translate so
    % that the origin is at the baseline and positioning point for the
    % first line of text.

    justify lineLength mul baseline neg translate

    % Iterate over each of the lines to output it.  For each line,
    % compute its width again so it can be properly justified, then
    % display it.

    strings {
	dup cstringwidth pop
	justify neg mul 0 moveto
	stipple {
	   
 
	    % The text is stippled, so turn it into a path and print
	    % by calling StippledText, which in turn calls StippleFill.
	    % Unfortunately, many Postscript interpreters will get
	    % overflow errors if we try to do the whole string at
	    % once, so do it a character at a time.

	    gsave
	    /char (X) def
	    {
		dup type /stringtype eq {
		    % This segment is a string.
		    {
		        char 0 3 -1 roll put
		        currentpoint
		        gsave
		        char true charpath clip StippleText
		        grestore
		        char stringwidth translate
		        moveto
		    } forall
		} {
		    % This segment is glyph name
		    % Temporary override
		    currentfont /Encoding get exch 1 exch put
		    currentpoint
		    gsave (\001) true charpath clip StippleText
		    grestore
	            (\001) stringwidth translate
		    moveto
		} ifelse
	    } forall
	    grestore 
	} {cstringshow} ifelse
	0 spacing neg translate
    } forall
} bind def

%%EndProlog
}

}

proc tk::ensure_psenc_is_loaded {} {
}
