# Supplementary material for: Anonymous group structure algorithm based on community structure
Source: PeerJ Comput Sci. 2024 Sep 18;10:e2244. doi: 10.7717/peerj-cs.2244 (PMC11419626; doi:10.7717/peerj-cs.2244)
Supplement: Supplemental Information 1 [file peerj-cs-10-2244-s001.zip › Code/python/tcl/tk8.5/pkgIndex.tcl]

if {[catch {package present Tcl 8.5.0}]} { return }
if {($::tcl_platform(platform) eq "unix") && ([info exists ::env(DISPLAY)]
	|| ([info exists ::argv] && ("-display" in $::argv)))} {
    package ifneeded Tk 8.5.19 [list load [file join $dir .. .. bin libtk8.5.dll] Tk]
} else {
    package ifneeded Tk 8.5.19 [list load [file join $dir .. .. bin tk85.dll] Tk]
}
