# Supplementary material for: Anonymous group structure algorithm based on community structure
Source: PeerJ Comput Sci. 2024 Sep 18;10:e2244. doi: 10.7717/peerj-cs.2244 (PMC11419626; doi:10.7717/peerj-cs.2244)
Supplement: Supplemental Information 1 [file peerj-cs-10-2244-s001.zip › Code/python/Lib/encodings/raw_unicode_escape.py]

""" Python 'raw-unicode-escape' Codec


Written by Marc-Andre Lemburg (mal@lemburg.com).

(c) Copyright CNRI, All Rights Reserved. NO WARRANTY.

"""
import codecs

### Codec APIs

class Codec(codecs.Codec):

    # Note: Binding these as C functions will result in the class not
    # converting them to methods. This is intended.
    encode = codecs.raw_unicode_escape_encode
    decode = codecs.raw_unicode_escape_decode

class IncrementalEncoder(codecs.IncrementalEncoder):
    def encode(self, input, final=False):
        return codecs.raw_unicode_escape_encode(input, self.errors)[0]

class IncrementalDecoder(codecs.IncrementalDecoder):
    def decode(self, input, final=False):
        return codecs.raw_unicode_escape_decode(input, self.errors)[0]

class StreamWriter(Codec,codecs.StreamWriter):
    pass

class StreamReader(Codec,codecs.StreamReader):
    pass

### encodings module API

def getregentry():
    return codecs.CodecInfo(
        name='raw-unicode-escape',
        encode=Codec.encode,
        decode=Codec.decode,
        incrementalencoder=IncrementalEncoder,
        incrementaldecoder=IncrementalDecoder,
        streamwriter=StreamWriter,
        streamreader=StreamReader,
    )
