# Supplementary material for: Anonymous group structure algorithm based on community structure
Source: PeerJ Comput Sci. 2024 Sep 18;10:e2244. doi: 10.7717/peerj-cs.2244 (PMC11419626; doi:10.7717/peerj-cs.2244)
Supplement: Supplemental Information 1 [file peerj-cs-10-2244-s001.zip › Code/python/Lib/encodings/utf_8.py]

""" Python 'utf-8' Codec


Written by Marc-Andre Lemburg (mal@lemburg.com).

(c) Copyright CNRI, All Rights Reserved. NO WARRANTY.

"""
import codecs

### Codec APIs

encode = codecs.utf_8_encode

def decode(input, errors='strict'):
    return codecs.utf_8_decode(input, errors, True)

class IncrementalEncoder(codecs.IncrementalEncoder):
    def encode(self, input, final=False):
        return codecs.utf_8_encode(input, self.errors)[0]

class IncrementalDecoder(codecs.BufferedIncrementalDecoder):
    _buffer_decode = codecs.utf_8_decode

class StreamWriter(codecs.StreamWriter):
    encode = codecs.utf_8_encode

class StreamReader(codecs.StreamReader):
    decode = codecs.utf_8_decode

### encodings module API

def getregentry():
    return codecs.CodecInfo(
        name='utf-8',
        encode=encode,
        decode=decode,
        incrementalencoder=IncrementalEncoder,
        incrementaldecoder=IncrementalDecoder,
        streamreader=StreamReader,
        streamwriter=StreamWriter,
    )
