# Supplementary material for: Anonymous group structure algorithm based on community structure
Source: PeerJ Comput Sci. 2024 Sep 18;10:e2244. doi: 10.7717/peerj-cs.2244 (PMC11419626; doi:10.7717/peerj-cs.2244)
Supplement: Supplemental Information 3 [file peerj-cs-10-2244-s003.csv]

# source	target
0	1
0	2
0	3
0	4
0	5
0	6
0	7
0	8
0	10
0	11
0	12
0	13
0	17
0	19
0	21
0	31
1	2
1	3
1	7
1	13
1	17
1	19
1	21
1	30
2	3
2	7
2	8
2	9
2	13
2	27
2	28
2	32
3	7
3	12
3	13
4	6
4	10
5	6
5	10
5	16
6	16
8	30
8	32
8	33
9	33
13	33
19	33
23	25
23	29
25	24
27	23
27	24
27	33
28	33
29	26
30	32
30	33
31	24
31	25
31	28
31	32
31	33
32	14
32	15
32	18
32	20
32	22
32	23
32	29
32	33
33	14
33	15
33	18
33	20
33	23
33	26
33	29
