# Supplementary material for: Anonymous group structure algorithm based on community structure
Source: PeerJ Comput Sci. 2024 Sep 18;10:e2244. doi: 10.7717/peerj-cs.2244 (PMC11419626; doi:10.7717/peerj-cs.2244)
Supplement: Supplemental Information 4 [file peerj-cs-10-2244-s004.csv]

# source	target
1	0
3	2
4	0
5	4
5	3
6	2
7	6
8	7
9	8
9	0
9	4
10	5
11	10
11	5
11	3
13	12
13	2
14	2
14	12
15	14
15	13
15	2
16	4
16	9
16	0
17	16
17	12
18	12
19	18
20	17
21	20
21	8
21	7
22	9
22	7
22	21
22	8
23	22
23	9
23	4
23	16
23	0
24	11
25	24
25	1
26	3
26	12
26	14
27	26
27	17
27	1
28	4
28	11
28	24
29	19
30	29
30	19
31	18
32	31
32	21
32	15
32	13
32	6
33	0
33	1
33	25
33	19
34	31
34	26
34	12
34	18
35	34
35	0
35	29
35	19
35	30
36	18
36	12
36	20
36	19
37	36
37	1
37	25
37	33
38	18
38	16
38	28
38	26
38	14
38	12
39	38
39	6
39	32
39	13
39	15
40	7
40	3
41	40
41	8
41	4
41	23
41	9
41	0
41	16
42	34
42	29
42	18
42	26
43	42
43	36
43	26
43	31
43	38
43	12
43	14
44	19
44	35
44	30
45	44
45	13
45	33
45	1
45	37
45	25
46	21
47	46
47	22
47	6
47	15
47	2
47	39
47	32
48	44
49	48
49	32
49	46
50	30
50	24
50	11
50	28
51	50
51	40
51	8
51	22
51	21
52	3
52	40
52	5
53	52
53	25
53	48
53	49
53	46
54	39
54	31
54	38
54	14
54	34
54	18
55	54
55	31
55	6
55	35
55	29
55	19
55	30
56	27
57	56
57	1
57	42
57	44
57	48
58	3
58	6
58	17
58	36
59	36
59	58
60	59
60	10
60	39
60	6
60	47
60	13
60	15
60	2
61	43
61	47
61	54
61	18
61	26
61	31
61	34
62	61
62	20
62	45
62	17
62	27
62	56
63	27
63	58
63	59
63	42
64	63
64	9
64	32
64	60
64	2
64	6
64	47
64	13
65	0
65	27
65	17
65	63
65	56
65	20
66	65
66	59
66	24
66	44
66	48
67	16
67	41
67	46
67	53
67	49
68	67
68	15
68	50
68	21
68	51
68	7
68	22
68	8
69	4
69	24
69	28
69	50
69	11
70	69
70	43
70	65
70	20
70	56
70	62
70	27
71	60
71	18
71	14
71	34
71	54
71	38
71	61
71	31
72	71
72	2
72	10
72	3
72	40
72	52
73	7
73	49
73	53
73	67
73	46
74	73
74	2
74	72
74	5
74	10
74	52
74	3
74	40
75	20
75	66
75	48
75	57
75	44
76	75
76	27
76	59
76	20
76	70
76	66
76	56
76	62
77	73
77	22
77	7
77	51
77	21
77	8
78	77
78	23
78	50
78	28
78	22
78	8
78	68
78	7
78	51
79	31
79	43
79	30
79	19
79	29
79	35
79	55
80	79
80	37
80	29
81	16
81	5
81	40
81	10
81	72
81	3
82	81
82	74
82	39
82	77
82	80
82	30
82	29
82	7
83	53
83	81
83	69
83	73
83	46
83	67
83	49
84	83
84	24
84	49
84	52
84	3
84	74
84	10
84	81
84	5
85	6
85	14
85	38
85	43
85	80
85	12
85	26
85	31
86	44
86	53
86	75
86	57
86	48
86	80
86	66
87	86
87	17
87	62
87	56
87	24
87	20
87	65
88	49
88	58
88	83
88	69
88	46
88	53
88	73
88	67
89	88
89	1
89	37
89	25
89	33
89	55
89	45
90	5
90	8
90	23
90	0
90	11
90	50
90	24
90	69
90	28
91	29
91	48
91	66
91	69
91	44
91	86
91	57
91	80
92	91
92	35
92	15
92	86
92	48
92	57
92	61
92	66
92	75
93	0
93	23
93	80
93	16
93	4
93	82
93	91
93	41
93	9
94	34
94	19
94	55
94	79
94	80
94	29
94	30
94	82
94	35
95	70
95	69
95	76
95	62
95	56
95	27
95	17
95	87
95	37
96	48
96	17
96	76
96	27
96	56
96	65
96	20
96	87
97	5
97	86
97	58
97	11
97	59
97	63
98	97
98	77
98	48
98	84
98	40
98	10
98	5
98	52
98	81
99	89
99	34
99	14
99	85
99	54
99	18
99	31
99	61
99	71
100	99
100	82
100	13
100	2
100	15
100	32
100	64
100	47
100	39
100	6
101	51
101	30
101	94
101	1
101	79
101	58
101	19
101	55
101	35
101	29
102	100
102	74
102	52
102	98
102	72
102	40
102	10
102	3
103	102
103	33
103	45
103	25
103	89
103	37
103	1
103	70
104	72
104	11
104	0
104	93
104	67
104	41
104	16
104	87
104	23
104	4
104	9
105	89
105	103
105	33
105	62
105	37
105	45
105	1
105	80
105	25
106	25
106	56
106	92
106	2
106	13
106	32
106	60
106	6
106	64
106	15
106	39
107	88
107	75
107	98
107	102
107	72
107	40
107	81
107	5
107	10
107	84
108	4
108	9
108	7
108	51
108	77
108	21
108	78
108	22
108	68
109	79
109	30
109	63
109	1
109	33
109	103
109	105
109	45
109	25
109	89
109	37
110	67
110	13
110	24
110	80
110	88
110	49
110	73
110	46
110	83
110	53
111	23
111	64
111	46
111	78
111	8
111	21
111	51
111	7
111	108
111	68
111	77
112	52
112	96
112	97
112	57
112	66
112	63
112	44
112	92
112	75
112	91
113	28
113	20
113	95
113	59
113	70
113	17
113	87
113	76
113	65
113	96
114	83
114	88
114	110
114	53
114	49
114	73
114	46
114	67
114	58
114	15
114	104
